# Supplementary material for: Physical and Genetic Associations of the Irc20 Ubiquitin Ligase with Cdc48 and SUMO
Source: PLoS One. 2013 Oct 14;8(10):e76424. doi: 10.1371/journal.pone.0076424 (PMC3796546; doi:10.1371/journal.pone.0076424)
Supplement: Table S1 — Mass spectrometry to identify Irc20-associated proteins. Three biological replicates of yeast strain GY460 expressing either untagged IRC20 (pGM7) or 3xHA-IRC20 (pAR11) were subject to immunoprecipitation, and tandem mass spectrometry was performed on the eluted proteins. A ratio of total spectral counts was obtained for each protein detected in the three 3xHA-Irc20 replicates compared to the total spectral counts detected for each protein in untagged control immunoprecipitations, and t-tests were performed. (XLS) [file pone.0076424.s001.xls]

## Sheet: First Round Mass Spec
	pARII_01	pARII_02	pARII_03	pGM7_01	pGM7_02	pGM7_03	pARII	pGM7 sum	pGM7/pARII	ttest
Protein	Total	Total	Total	Total	Total	Total	Sum	Sum	Ratio	p value
IRC20	141	140	159	2	0	0	440	2	0.00454545	0.00080268
DDR48	80	50	168	56	112	108	298	276	0.926174	0.43273
SSA1/2/3/4	91	88	72	15	79	32	251	126	0.501992	0.0762167
HBT1	77	77	70	13	71	44	224	128	0.571429	0.0971747
PAB1	75	53	67	25	52	35	195	112	0.574359	0.0276474
FAS3	101	42	45	14	65	25	188	104	0.553191	0.161121
SCP160	61	65	50	7	47	26	176	80	0.454545	0.0473722
CHC1	61	66	39	23	59	47	166	129	0.777108	0.206824
FAS2	61	61	44	6	45	31	166	82	0.493976	0.0587332
TDH1/2/3	47	49	50	14	61	35	146	110	0.753425	0.235303
FAS1	47	43	38	5	32	24	128	61	0.476562	0.0482244
URA2	46	42	34	1	9	5	122	15	0.122951	0.00100335
SSB1/2	35	35	37	8	37	29	107	74	0.691589	0.165535
TEF2	29	40	27	5	29	8	96	42	0.4375	0.0622871
RPS3	33	25	33	6	29	9	91	44	0.483516	0.0755535
RPB2	37	29	20	3	29	16	86	48	0.55814	0.120733
SAP185	36	20	24	2	21	11	80	34	0.425	0.052321
DED1	24	28	24	10	20	11	76	41	0.539474	0.0253921
RFA1	25	26	25	14	36	25	76	75	0.986842	0.48147
LEU2	30	24	21	6	48	15	75	69	0.92	0.445586
PIL1	18	20	36	13	20	29	74	62	0.837838	0.307961
CCT8	26	22	25	3	20	19	73	42	0.575342	0.0985729
RPL8A/B	23	30	17	2	16	10	70	28	0.4	0.0324189
RPO21	25	27	18	3	23	14	70	40	0.571429	0.110269
SEC23	21	19	30	6	31	15	70	52	0.742857	0.256783
LSP1	18	23	27	13	22	15	68	50	0.735294	0.0934886
KEM1	33	19	15	1	10	5	67	16	0.238806	0.0354234
CCT7	23	26	15	3	14	17	64	34	0.53125	0.0704556
TIF31	27	23	13	3	12	1	63	16	0.253968	0.0227233
SSZ1	18	28	14	3	26	8	60	37	0.616667	0.205091
RPL4A/B	21	22	15	2	19	5	58	26	0.448276	0.0839368
SEC24	26	16	16	6	27	20	58	53	0.913793	0.413589
RPL17A/B	11	19	14	2	5	5	56	12	0.214286	0.0149834
CCT3	23	14	17	0	15	13	54	28	0.518519	0.101113
RPS4A	17	16	21	3	19	10	54	32	0.592593	0.124915
RPL7A/B	18	16	19	7	9	8	53	24	0.45283	0.000766872
RPS19B	18	24	11	5	9	9	53	23	0.433962	0.0520135
IDP1	13	23	16	0	22	3	52	25	0.480769	0.162097
RPL20B	18	15	19	2	7	3	52	12	0.230769	0.00143623
SPT5	22	17	13	5	12	14	52	31	0.596154	0.0685831
VMA2	17	18	16	0	5	1	51	6	0.117647	0.00250797
RPP2A/B	20	18	13	1	19	6	51	26	0.509804	0.128468
RPL3	18	11	22	0	11	2	51	13	0.254902	0.026725
RPL12A	18	22	9	1	11	7	49	19	0.387755	0.0558893
RPL13A/B	18	13	18	1	13	2	49	16	0.326531	0.0434334
CDC19	20	11	17	0	14	8	48	22	0.458333	0.0797459
RPL16A/B	12	14	22	4	7	9	48	20	0.416667	0.0370305
RPS12	18	20	10	5	14	9	48	28	0.583333	0.0869297
RPS14A	22	9	17	4	29	7	48	40	0.833333	0.390549
RPS1A/B	19	19	10	3	19	4	48	26	0.541667	0.151258
RPS6B	18	20	10	5	20	6	48	31	0.645833	0.193918
CCT2	13	20	14	2	11	8	47	21	0.446809	0.0335912
RPS9A/B	21	16	9	2	29	6	46	37	0.804348	0.382968
ADE3	17	13	15	0	8	5	45	13	0.288889	0.0138073
SSC1	26	10	9	1	13	12	45	26	0.577778	0.202479
SUP45	16	17	12	2	11	8	45	21	0.466667	0.0369955
EFT1	14	8	22	0	5	2	44	7	0.159091	0.0398434
RPL25	18	14	12	3	9	8	44	20	0.454545	0.0177481
RPL5	18	15	11	1	15	3	44	19	0.431818	0.093963
ASC1	13	16	14	12	18	8	43	38	0.883721	0.315291
SIS1	11	16	16	4	17	13	43	34	0.790698	0.265203
BFR1	13	17	12	2	20	9	42	31	0.738095	0.280974
RPL26A	14	13	15	1	7	5	42	13	0.309524	0.0114504
RPS5	9	16	16	8	8	22	41	38	0.926829	0.430236
SSD1	11	12	18	0	1	0	41	1	0.0243902	0.0118432
HSP104	15	22	3	0	12	0	40	12	0.3	0.125342
RPS8A	13	16	10	3	11	8	39	22	0.564103	0.0644391
HSC82	11	12	13	0	2	0	36	2	0.0555556	0.000119146
RPL9A/B	13	13	10	2	12	4	36	18	0.5	0.0901329
EGD2	14	5	16	3	19	9	35	31	0.885714	0.414726
RPL11B	15	6	14	1	13	6	35	20	0.571429	0.165383
RPP0	8	17	10	2	6	9	35	17	0.485714	0.0791266
RPS13	12	11	12	5	11	6	35	22	0.628571	0.0703286
RPS18B	11	10	14	1	14	6	35	21	0.6	0.171715
RPS21A/B	15	15	5	4	14	9	35	27	0.771429	0.289303
CLC1	16	8	10	2	12	7	34	21	0.617647	0.157431
PFK1	10	5	19	0	14	9	34	23	0.676471	0.280564
RPL19B	15	10	9	0	7	2	34	9	0.264706	0.0205429
RPL22A	13	16	5	1	11	9	34	21	0.617647	0.194442
RPS17B	15	14	5	2	11	7	34	20	0.588235	0.160926
ZUO1	14	11	9	0	12	2	34	14	0.411765	0.103433
RPS15	12	16	5	2	11	5	33	18	0.545455	0.14914
CCT5	11	12	9	1	14	4	32	19	0.59375	0.192823
SHM2	12	9	10	0	4	0	31	4	0.129032	0.00370993
RPL10	14	5	12	1	8	1	31	10	0.322581	0.0623461
RPS7A/B	12	9	10	3	8	9	31	20	0.645161	0.0884229
KAR2	7	9	15	1	3	3	31	7	0.225806	0.0352043
TFG1	15	6	10	2	14	15	31	31	1	0.5
YEF3	10	10	11	1	13	2	31	16	0.516129	0.161401
CCT4	20	7	3	0	11	3	30	14	0.466667	0.219372
HTB2	5	14	11	1	5	5	30	11	0.366667	0.0617584
ILV2	10	5	15	0	5	3	30	8	0.266667	0.0547215
UGP1	11	10	9	1	5	8	30	14	0.466667	0.0549375
CBC1	13	10	6	1	7	5	29	13	0.448276	0.0597688
PDC1	9	10	10	0	8	2	29	10	0.344828	0.0581264
RFA3	6	17	6	2	9	4	29	15	0.517241	0.172636
RPL36A/B	13	9	7	2	6	5	29	13	0.448276	0.0376097
RPS20	9	13	7	7	19	3	29	29	1	0.5
STM1	12	10	7	3	10	9	29	22	0.758621	0.215593
ALD5	12	10	6	1	3	0	28	4	0.142857	0.0140104
ARO1	15	8	5	0	3	1	28	4	0.142857	0.0520129
NPL3	7	12	9	2	1	9	28	12	0.428571	0.0790102
RPL15A/B	11	11	6	0	7	3	28	10	0.357143	0.0433571
RPL6A/B	10	7	11	3	9	6	28	18	0.642857	0.098789
RPS11B	10	12	6	3	10	7	28	20	0.714286	0.189115
RPS0A	8	11	8	2	9	4	27	15	0.555556	0.0928044
YDR212W	12	10	5	0	8	7	27	15	0.555556	0.145023
PAT1	10	5	11	0	3	2	26	5	0.192308	0.0227171
RPL30	10	12	4	4	5	5	26	14	0.538462	0.118232
RPS22A	13	6	7	2	8	5	26	15	0.576923	0.131148
SSBR1	9	10	7	0	5	3	26	8	0.307692	0.0166023
TY1B-BR	15	0	11	0	0	0	26	0	0	0.0964989
RPS16A	6	14	5	1	5	3	25	9	0.36	0.0966972
ACT1	6	5	13	0	5	5	24	10	0.416667	0.10378
DPS1	7	5	12	0	1	0	24	1	0.0416667	0.0315263
CCT6	7	8	9	0	5	4	24	9	0.375	0.0337375
RPL33A/B	14	3	7	1	7	5	24	13	0.541667	0.194378
SHM1	11	8	5	0	8	3	24	11	0.458333	0.107973
TIF4631	12	4	8	0	7	2	24	9	0.375	0.0919186
RRP5	12	7	4	0	3	0	23	3	0.130435	0.0436642
DUG2	6	12	5	0	9	3	23	12	0.521739	0.173754
PAN1	9	8	6	0	3	1	23	4	0.173913	0.00354541
RPL21A/B	10	4	9	2	8	5	23	15	0.652174	0.176523
RPL23A/B	9	9	5	3	10	2	23	15	0.652174	0.208667
RPL24A/B	9	7	7	0	9	1	23	10	0.434783	0.132414
DHH1	7	8	8	0	4	4	23	8	0.347826	0.0284077
SPT6	13	9	1	4	8	5	23	17	0.73913	0.318095
SRO9	12	7	4	2	3	2	23	7	0.304348	0.0735115
VMA1	7	5	11	0	6	2	23	8	0.347826	0.0577635
ADH1	1	5	16	0	5	0	22	5	0.227273	0.167546
PFK2	7	2	13	0	9	0	22	9	0.409091	0.188927
RPL27B	8	10	4	0	6	3	22	9	0.409091	0.0772561
RPL43B	9	9	4	1	7	2	22	10	0.454545	0.0924433
RPS24A	6	11	5	1	6	2	22	9	0.409091	0.0742059
TIF32	11	3	8	0	3	4	22	7	0.318182	0.0765697
TUB2	14	6	2	0	0	0	22	0	0	0.0865947
GSY2	6	15	0	0	10	6	21	16	0.761905	0.384256
ILV5	8	6	7	0	1	2	21	3	0.142857	0.00091313
PUB1	16	2	3	8	7	9	21	24	1.14286	0.422865
RPS26B	12	4	5	1	6	4	21	11	0.52381	0.164911
EAP1	11	5	4	0	2	0	20	2	0.1	0.050244
RIM1	2	7	10	3	8	9	19	20	1.05263	0.458312
RPL2B	7	5	7	0	8	4	19	12	0.631579	0.210677
HRP1	4	11	3	0	2	0	18	2	0.111111	0.0805999
RPL31A/B	5	6	7	1	2	1	18	4	0.222222	0.00241695
BMH1	7	6	4	0	8	0	17	8	0.470588	0.189942
CDC48	5	9	3	0	2	1	17	3	0.176471	0.0532889
RPS28B	5	8	4	3	6	3	17	12	0.705882	0.174164
SCD6	6	6	5	0	2	4	17	6	0.352941	0.0383029
TPS1	8	8	1	0	0	4	17	4	0.235294	0.100058
GPM1	1	4	11	0	2	0	16	2	0.125	0.126496
MSC3	1	3	12	0	6	1	16	7	0.4375	0.245907
NOP1	6	2	8	0	1	0	16	1	0.0625	0.0501983
PRT1	11	4	1	0	2	0	16	2	0.125	0.126496
RPL28	6	7	3	1	2	1	16	4	0.25	0.0352043
TAF14	6	3	7	2	5	8	16	15	0.9375	0.441457
GPH1	4	9	2	0	3	1	15	4	0.266667	0.106689
LSM6	5	4	6	0	4	1	15	5	0.333333	0.0456654
NAB3	6	6	3	1	5	2	15	8	0.533333	0.106081
PGK1	5	5	5	0	9	3	15	12	0.8	0.370901
RFA2	4	9	2	1	5	1	15	7	0.466667	0.175569
RPL14B	5	7	3	2	2	2	15	6	0.4	0.060845
RPL1B	4	8	3	0	5	3	15	8	0.533333	0.165302
RPL32	5	7	3	0	8	1	15	9	0.6	0.262798
RPS2	5	4	6	0	4	1	15	5	0.333333	0.0456654
SPN1	10	3	2	1	4	1	15	6	0.4	0.17965
HTA2	6	6	2	0	2	2	14	4	0.285714	0.0565726
LSM4	2	3	9	0	4	0	14	4	0.285714	0.138106
RLI1	7	6	1	0	0	0	14	0	0	0.064199
RPL18A	4	5	5	1	4	1	14	6	0.428571	0.0523531
THS1	2	5	7	0	3	0	14	3	0.214286	0.0575083
YDJ1	6	6	2	0	0	1	14	1	0.0714286	0.0376197
NSR1	5	6	2	0	0	1	13	1	0.0769231	0.0352043
ATP3	10	3	0	0	1	0	13	1	0.0769231	0.154485
ENO1	4	7	2	0	1	0	13	1	0.0769231	0.0519092
KAP123	8	1	4	0	2	0	13	2	0.153846	0.102708
MBF1	5	5	3	1	4	5	13	10	0.769231	0.258786
ARP2	5	3	5	1	1	3	13	5	0.384615	0.0237103
RPL40A	0	7	6	1	0	5	13	6	0.461538	0.218187
RSP5	7	5	1	0	1	1	13	2	0.153846	0.0846326
YRA1	3	5	5	0	5	0	13	5	0.384615	0.123231
ARB1	4	5	3	0	3	0	12	3	0.25	0.0376882
ARO8	1	0	11	0	4	3	12	7	0.583333	0.344962
ERG1	4	2	6	0	4	0	12	4	0.333333	0.103263
NGR1	5	4	3	1	3	6	12	10	0.833333	0.351211
NUP100	3	5	4	0	2	2	12	4	0.333333	0.0200268
RPL35A	4	4	4	0	4	2	12	6	0.5	0.112702
RPP1A/B	4	3	5	0	3	2	12	5	0.416667	0.0510341
TIF6	7	3	2	0	2	0	12	2	0.166667	0.0740656
TY1A-PR1	0	12	0	2	0	3	12	5	0.416667	0.310928
ENO2	2	1	8	0	9	3	11	12	1.09091	0.463727
IMD4	10	1	0	0	0	1	11	1	0.0909091	0.202297
MGM101	2	6	3	0	3	6	11	9	0.818182	0.384736
PYC2	4	1	6	0	2	1	11	3	0.272727	0.099922
RPC40	7	2	2	0	1	0	11	1	0.0909091	0.0896933
SUP35	6	2	3	1	1	1	11	3	0.272727	0.078363
YHR020W	5	4	2	0	1	1	11	2	0.181818	0.0310735
ATP2	2	4	4	0	0	0	10	0	0	0.0188748
BCY1	3	6	1	0	2	1	10	3	0.3	0.122556
DEF1	1	8	1	1	0	4	10	5	0.5	0.285333
NRD1	5	1	4	0	1	2	10	3	0.3	0.0911748
PSP1	4	4	2	0	2	1	10	3	0.3	0.0292201
RPA2	2	6	2	0	0	0	10	0	0	0.0648059
RPS10B	3	4	3	0	5	1	10	6	0.6	0.238396
RPS31	6	3	1	0	6	0	10	6	0.6	0.310415
SAM2	1	3	6	0	1	1	10	2	0.2	0.101709
HSP26	2	6	1	0	0	0	9	0	0	0.0942487
LPD1	3	5	1	0	3	0	9	3	0.333333	0.13095
PMA1	5	3	1	0	2	1	9	3	0.333333	0.11044
PSP2	3	3	3	0	0	0	9	0	0	#DIV/0!
SEC27	4	4	1	0	2	0	9	2	0.222222	0.0673062
ABD1	3	4	1	0	1	1	8	2	0.25	0.0697175
LSM2	2	4	2	0	0	0	8	0	0	0.0285955
CBC2	5	2	1	0	2	1	8	3	0.375	0.151671
CDC33	5	2	1	0	2	0	8	2	0.25	0.11907
CDC39	4	2	2	0	3	0	8	3	0.375	0.123806
EGD1	4	2	2	0	2	0	8	2	0.25	0.0505958
END3	4	2	2	0	3	1	8	4	0.5	0.149404
RPA190	2	4	2	0	0	0	8	0	0	0.0285955
ARC18	4	2	2	0	1	0	8	1	0.125	0.0267275
NSP1	1	3	4	0	4	0	8	4	0.5	0.228904
PAN3	1	6	1	1	5	1	8	7	0.875	0.441903
PDB1	2	6	0	0	0	0	8	0	0	0.134852
RNA14	7	1	0	0	6	1	8	7	0.875	0.456599
GBP2	3	3	2	0	2	0	8	2	0.25	0.0382252
RPB3	4	3	1	0	5	1	8	6	0.75	0.364574
RPC10	5	0	3	0	3	3	8	6	0.75	0.363483
RPL38	1	4	3	1	2	2	8	5	0.625	0.189265
TPS2	5	3	0	0	3	0	8	3	0.375	0.202253
ACH1	2	2	3	0	6	4	7	10	1.42857	0.315094
CDC13	3	2	2	0	3	2	7	5	0.714286	0.269193
ETR1	2	2	3	2	0	0	7	2	0.285714	0.0565726
HHF1	4	1	2	0	1	0	7	1	0.142857	0.0697175
HXT7	1	1	5	0	2	1	7	3	0.428571	0.216308
KGD2	2	4	1	0	0	0	7	0	0	0.0590414
MIS1	4	3	0	1	2	1	7	4	0.571429	0.248479
MRN1	1	1	5	0	2	0	7	2	0.285714	0.17324
MRPL28	4	1	2	0	0	0	7	0	0	0.0590414
MRT4	2	3	2	0	2	0	7	2	0.285714	0.0565726
RVB1	3	2	2	0	0	0	7	0	0	0.00990197
POT1	2	2	3	13	3	5	7	21	3	0.132709
RBG1	4	1	2	0	0	0	7	0	0	0.0590414
RPB5	4	1	2	2	3	6	7	11	1.57143	0.212934
RPS27B	3	1	3	0	4	2	7	6	0.857143	0.408893
RPS30B	2	4	1	1	1	2	7	4	0.571429	0.189265
NOP58	3	2	2	0	1	1	7	2	0.285714	0.0120551
SGN1	5	1	1	0	1	0	7	1	0.142857	0.134823
SPT16	1	6	0	0	0	0	7	0	0	0.167795
ATP1	1	1	4	0	0	0	6	0	0	0.0917517
DBP2	1	4	1	0	0	0	6	0	0	0.0917517
ERG27	4	1	1	1	0	1	6	2	0.333333	0.156636
GSY1	1	5	0	0	1	1	6	2	0.333333	0.238396
LEU1	2	3	1	0	0	0	6	0	0	0.03709
PDA1	1	4	1	0	1	0	6	1	0.166667	0.116075
PDI1	1	3	2	0	2	1	6	3	0.5	0.143932
PSA1	3	0	3	0	2	4	6	6	1	0.5
RPL42A	2	3	1	0	1	1	6	2	0.333333	0.0667916
RPS23A	3	1	2	0	1	0	6	1	0.166667	0.0412209
RPS25A	1	4	1	0	3	0	6	3	0.5	0.259259
RPS29A/B	2	1	3	0	2	1	6	3	0.5	0.143932
RSC3	2	2	2	0	0	0	6	0	0	#DIV/0!
SIT4	4	2	0	0	3	1	6	4	0.666667	0.335869
SRP1	2	3	1	0	1	2	6	3	0.5	0.143932
SRP54	1	0	5	0	0	0	6	0	0	0.160317
YGR250C	2	4	0	0	2	0	6	2	0.333333	0.193404
ACP1	0	2	3	0	0	0	5	0	0	0.0996796
DCP2	3	1	1	0	3	2	5	5	1	0.5
DED81	1	1	3	0	2	0	5	2	0.4	0.174321
NFS1	2	2	1	0	0	0	5	0	0	0.0188748
EDC3	1	0	4	0	1	3	5	4	0.8	0.417476
FBA1	1	2	2	0	4	1	5	5	1	0.5
PRP43	1	2	2	0	0	0	5	0	0	0.0188748
GDB1	4	1	0	0	1	1	5	2	0.4	0.248479
GND1	0	5	0	0	8	0	5	8	1.6	0.384633
HCR1	2	3	0	1	1	1	5	3	0.6	0.264298
ILV1	3	2	0	0	0	0	5	0	0	0.0996796
IMD3	1	4	0	0	0	5	5	5	1	0.5
MRPL22	4	0	1	0	0	0	5	0	0	0.14993
DLD3	2	2	1	0	1	0	5	1	0.2	0.0237103
GCD11	2	1	2	0	1	0	5	1	0.2	0.0237103
PDA2	0	5	0	0	0	1	5	1	0.2	0.254804
NOP2	1	2	2	0	1	0	5	1	0.2	0.0237103
RPB4	4	1	0	1	3	1	5	5	1	0.5
RPB7	2	3	0	0	0	0	5	0	0	0.0996796
RPB9	3	1	1	1	1	1	5	3	0.6	0.211325
RPL39	1	3	1	0	1	2	5	3	0.6	0.246286
RPT2	1	3	1	0	0	0	5	0	0	0.0648059
SAH1	1	3	1	0	0	1	5	1	0.2	0.0867101
SFB3	3	2	0	0	2	2	5	4	0.8	0.389553
SUI3	1	1	3	0	2	0	5	2	0.4	0.174321
TFG2	1	1	3	0	2	2	5	4	0.8	0.370761
TIF2	0	2	3	0	1	0	5	1	0.2	0.133347
TIF4632	2	2	1	0	0	1	5	1	0.2	0.0237103
TMA7	1	4	0	0	0	0	5	0	0	0.14993
TSL1	2	2	1	0	1	0	5	1	0.2	0.0237103
YFR016C	2	2	1	0	0	1	5	1	0.2	0.0237103
ABF2	0	4	0	0	0	0	4	0	0	0.211325
ARC19	3	1	0	0	1	0	4	1	0.25	0.189265
ARD1	1	3	0	0	1	0	4	1	0.25	0.189265
ARG5,6	2	1	1	0	0	0	4	0	0	0.0285955
CDC60	0	0	4	0	1	0	4	1	0.25	0.267553
CIT1	3	1	0	0	2	0	4	2	0.5	0.290644
DST1	0	2	2	2	0	2	4	4	1	0.5
FUN12	2	1	1	0	1	0	4	1	0.25	0.0505958
GAL11	2	2	0	0	0	3	4	3	0.75	0.398585
GLC7	1	1	2	0	1	0	4	1	0.25	0.0505958
GND2	3	0	1	0	0	1	4	1	0.25	0.189265
GUS1	1	3	0	0	0	0	4	0	0	0.134852
HAS1	3	1	0	0	1	0	4	1	0.25	0.189265
HEK2	2	0	2	0	4	4	4	8	2	0.219097
HMO1	1	2	1	0	0	0	4	0	0	0.0285955
HSP42	1	3	0	0	1	0	4	1	0.25	0.189265
HYP2	3	1	0	1	2	0	4	3	0.75	0.385013
ILS1	0	1	3	0	1	0	4	1	0.25	0.189265
KGD1	1	2	1	0	0	2	4	2	0.5	0.219097
MAP1	0	1	3	0	2	0	4	2	0.5	0.290644
MNP1	2	0	2	0	0	1	4	1	0.25	0.136946
MRD1	4	0	0	0	0	0	4	0	0	0.211325
MRP8	2	2	0	0	3	0	4	3	0.75	0.398585
MRPL17	3	1	0	0	0	0	4	0	0	0.134852
MRPL20	2	0	2	0	0	0	4	0	0	0.0917517
MRPL40	2	2	0	0	0	0	4	0	0	0.0917517
MSH2	0	3	1	0	0	0	4	0	0	0.134852
NEW1	1	2	1	0	1	0	4	1	0.25	0.0505958
NOG1	1	3	0	0	0	0	4	0	0	0.134852
NOT3	1	3	0	0	1	0	4	1	0.25	0.189265
NOT5	2	1	1	0	2	1	4	3	0.75	0.324725
PAN2	1	3	0	0	0	0	4	0	0	0.134852
PTC7	1	0	3	0	1	0	4	1	0.25	0.189265
RPB11	1	1	2	0	1	8	4	9	2.25	0.28846
RPL34A	0	3	1	0	1	0	4	1	0.25	0.189265
RPO26	2	2	0	0	0	0	4	0	0	0.0917517
RPT6	0	0	4	0	0	0	4	0	0	0.211325
RRB1	2	1	1	0	1	0	4	1	0.25	0.0505958
RVB2	1	2	1	0	0	0	4	0	0	0.0285955
SIN3	0	2	2	0	0	0	4	0	0	0.0917517
SUI2	2	2	0	0	1	0	4	1	0.25	0.136946
THO1	2	2	0	0	0	0	4	0	0	0.0917517
TIF3	3	1	0	0	0	0	4	0	0	0.134852
TIF35	2	0	2	0	1	0	4	1	0.25	0.136946
TUB3	1	3	0	0	0	0	4	0	0	0.134852
URA7	2	2	0	0	0	0	4	0	0	0.0917517
VPS1	3	1	0	0	0	0	4	0	0	0.134852
YDR341C	0	1	3	0	0	0	4	0	0	0.134852
YFR024C-A	1	1	2	0	2	0	4	2	0.5	0.219097
AIR2	2	1	0	0	0	0	3	0	0	0.112702
APL6	1	1	1	0	0	0	3	0	0	#DIV/0!
ARP7	2	0	1	0	0	0	3	0	0	0.112702
BUD14	1	2	0	0	1	0	3	1	0.333333	0.193404
CDC73	0	1	2	0	1	2	3	3	1	0.5
CDS1	1	1	1	0	2	0	3	2	0.666667	0.333333
CPS1	1	1	1	0	1	0	3	1	0.333333	0.0917517
DIA2	0	2	1	0	0	0	3	0	0	0.112702
DNF2	0	1	2	0	0	0	3	0	0	0.112702
DUG3	1	1	1	0	0	0	3	0	0	#DIV/0!
DYN1	0	2	1	1	0	1	3	2	0.666667	0.324725
FOL2	0	2	1	0	0	0	3	0	0	0.112702
GCN1	3	0	0	0	0	0	3	0	0	0.211325
GFA1	1	0	2	0	0	1	3	1	0.333333	0.193404
HXK1	0	0	3	0	0	0	3	0	0	0.211325
KRI1	2	1	0	0	1	0	3	1	0.333333	0.193404
MRPL1	1	0	2	0	0	0	3	0	0	0.112702
MSL5	2	1	0	0	0	1	3	1	0.333333	0.193404
MTR4	2	1	0	1	1	0	3	2	0.666667	0.324725
NAB6	2	0	1	0	2	1	3	3	1	0.5
NCP1	0	1	2	0	0	0	3	0	0	0.112702
NIC96	0	1	2	0	0	0	3	0	0	0.112702
NOP10	1	1	1	0	0	2	3	2	0.666667	0.333333
NPL4	0	0	3	0	0	0	3	0	0	0.211325
NUP2	0	2	1	0	1	1	3	2	0.666667	0.324725
NUP57	1	0	2	0	1	1	3	2	0.666667	0.324725
PGM1	1	0	2	0	0	0	3	0	0	0.112702
PKH1	0	1	2	0	0	1	3	1	0.333333	0.193404
POR1	1	0	2	0	0	0	3	0	0	0.112702
RAD52	2	1	0	1	2	6	3	9	3	0.160671
RCK1	0	0	3	1	0	0	3	1	0.333333	0.290657
RET1	0	1	2	0	0	1	3	1	0.333333	0.193404
RPL37A/B	0	1	2	4	1	2	3	7	2.33333	0.142314
RPN1	1	0	2	0	0	0	3	0	0	0.112702
RPO31	0	1	2	0	0	0	3	0	0	0.112702
SEC16	3	0	0	1	1	1	3	3	1	0.5
SEC26	1	1	1	0	2	1	3	3	1	0.5
SEC31	1	2	0	0	1	0	3	1	0.333333	0.193404
SIK1	2	0	1	0	0	0	3	0	0	0.112702
SMD3	3	0	0	0	0	0	3	0	0	0.211325
SNF5	0	1	2	0	0	2	3	2	0.666667	0.362515
SOD2	1	2	0	0	2	0	3	2	0.666667	0.362515
SRP14	1	1	1	0	0	0	3	0	0	#DIV/0!
SRV2	2	0	1	0	0	0	3	0	0	0.112702
SSE1/2	0	2	1	0	1	1	3	2	0.666667	0.324725
STE23	2	1	0	0	1	1	3	2	0.666667	0.324725
SUB1	0	3	0	0	0	0	3	0	0	0.211325
SWI3	0	2	1	0	1	0	3	1	0.333333	0.193404
TIM44	1	0	2	0	0	0	3	0	0	0.112702
TPK1	1	1	1	0	2	1	3	3	1	0.5
TRP3	1	0	2	0	0	1	3	1	0.333333	0.193404
UBP15	1	1	1	0	0	0	3	0	0	#DIV/0!
UBP3	1	2	0	0	2	0	3	2	0.666667	0.362515
ZPS1	1	0	2	0	0	0	3	0	0	0.112702
ADE12	0	2	0	0	2	1	2	3	1.5	0.362515
ADE2	0	1	1	0	0	0	2	0	0	0.0917517
ADH2	2	0	0	0	0	1	2	1	0.5	0.342799
AFG1	0	0	2	0	0	0	2	0	0	0.211325
ALD6	1	0	1	0	1	0	2	1	0.5	0.259259
ARC1	0	1	1	0	1	0	2	1	0.5	0.259259
ARC35	2	0	0	0	1	2	2	3	1.5	0.362515
ARO2	0	1	1	0	0	1	2	1	0.5	0.259259
ARX1	2	0	0	0	1	0	2	1	0.5	0.342799
ASE1	1	1	0	0	0	0	2	0	0	0.0917517
BBC1	1	1	0	0	0	0	2	0	0	0.0917517
BUD25	0	0	2	0	0	0	2	0	0	0.211325
CAM1	0	1	1	0	0	0	2	0	0	0.0917517
CBF5	1	1	0	0	0	0	2	0	0	0.0917517
CLP1	1	0	1	0	1	0	2	1	0.5	0.259259
CMD1	1	1	0	0	0	0	2	0	0	0.0917517
CYK2	0	2	0	0	0	0	2	0	0	0.211325
DIS3	0	0	2	0	1	0	2	1	0.5	0.342799
DIT2	0	0	2	0	0	0	2	0	0	0.211325
DOT6	1	1	0	0	0	0	2	0	0	0.0917517
EBP2	2	0	0	0	1	0	2	1	0.5	0.342799
EPS1	0	1	1	0	0	0	2	0	0	0.0917517
FIN1	0	2	0	0	0	0	2	0	0	0.211325
GAC1	1	0	1	0	0	0	2	0	0	0.0917517
GLE2	0	0	2	2	0	1	2	3	1.5	0.362515
GLO3	0	2	0	0	0	1	2	1	0.5	0.342799
HHO1	0	1	1	0	0	0	2	0	0	0.0917517
HHT1	0	1	1	0	0	0	2	0	0	0.0917517
HMS2	1	1	0	0	0	0	2	0	0	0.0917517
HPR1	0	0	2	0	0	0	2	0	0	0.211325
HRR25	1	0	1	0	0	6	2	6	3	0.287619
HST4	0	2	0	0	0	0	2	0	0	0.211325
HTS1	0	2	0	0	0	0	2	0	0	0.211325
HUL5	1	0	1	0	0	0	2	0	0	0.0917517
IKS1	0	2	0	0	0	0	2	0	0	0.211325
ILV3	0	2	0	0	0	0	2	0	0	0.211325
IPP1	0	0	2	0	0	0	2	0	0	0.211325
IRA2	1	0	1	2	0	2	2	4	2	0.219097
ISW1	0	1	1	0	0	0	2	0	0	0.0917517
KAP95	0	0	2	0	0	0	2	0	0	0.211325
KCS1	0	0	2	0	0	0	2	0	0	0.211325
KIN4	1	1	0	0	1	3	2	4	2	0.269193
KIP3	0	1	1	0	0	0	2	0	0	0.0917517
KRE33	1	1	0	1	0	1	2	2	1	0.5
LHS1	1	0	1	0	0	0	2	0	0	0.0917517
LSM1	2	0	0	1	1	2	2	4	2	0.219097
MAP2	0	2	0	0	0	1	2	1	0.5	0.342799
MDM20	1	1	0	0	0	0	2	0	0	0.0917517
MET3	1	1	0	0	0	0	2	0	0	0.0917517
MET6	0	1	1	0	0	0	2	0	0	0.0917517
MLC1	0	2	0	0	0	0	2	0	0	0.211325
MRP1	1	1	0	0	0	0	2	0	0	0.0917517
MRPL11	2	0	0	0	0	0	2	0	0	0.211325
MRPL25	0	2	0	0	1	0	2	1	0.5	0.342799
MRPL36	1	1	0	0	0	0	2	0	0	0.0917517
MRPL9	0	0	2	0	0	0	2	0	0	0.211325
NAM7	1	0	1	0	0	0	2	0	0	0.0917517
NHP6A	0	1	1	0	0	0	2	0	0	0.0917517
NHP6B	1	1	0	0	0	0	2	0	0	0.0917517
NIP7	0	2	0	0	0	0	2	0	0	0.211325
NOT4	1	0	1	0	1	0	2	1	0.5	0.259259
NRP1	0	2	0	1	0	0	2	1	0.5	0.342799
NTG2	0	1	1	0	0	0	2	0	0	0.0917517
NUP116	0	1	1	0	0	0	2	0	0	0.0917517
NUP133	2	0	0	0	0	0	2	0	0	0.211325
NUP159	1	1	0	0	4	2	2	6	3	0.184251
NUP49	1	0	1	0	0	0	2	0	0	0.0917517
OCH1	1	1	0	0	0	0	2	0	0	0.0917517
OSH7	0	1	1	0	0	0	2	0	0	0.0917517
PBY1	1	1	0	0	0	0	2	0	0	0.0917517
PCM1	0	2	0	0	0	0	2	0	0	0.211325
PEP5	0	1	1	0	0	0	2	0	0	0.0917517
PET9	0	1	1	0	0	0	2	0	0	0.0917517
PEX22	2	0	0	0	0	0	2	0	0	0.211325
PHO81	0	0	2	0	0	1	2	1	0.5	0.342799
PHO88	0	1	1	0	0	0	2	0	0	0.0917517
POB3	1	1	0	0	1	0	2	1	0.5	0.259259
PRP19	0	1	1	0	0	0	2	0	0	0.0917517
PRP20	0	2	0	0	0	0	2	0	0	0.211325
PTK2	1	0	1	0	0	0	2	0	0	0.0917517
PUS1	1	0	1	0	0	1	2	1	0.5	0.259259
REB1	1	1	0	0	0	0	2	0	0	0.0917517
RFC2	0	2	0	0	0	0	2	0	0	0.211325
RFC3	1	1	0	0	1	0	2	1	0.5	0.259259
RFC4	1	1	0	0	0	0	2	0	0	0.0917517
RGR1	1	0	1	0	1	0	2	1	0.5	0.259259
RML2	0	2	0	0	1	0	2	1	0.5	0.342799
RNA15	1	1	0	2	1	3	2	6	3	0.0667916
RNR2	0	0	2	0	0	0	2	0	0	0.211325
RPC53	0	1	1	0	0	0	2	0	0	0.0917517
RPN10	1	0	1	0	0	1	2	1	0.5	0.259259
RPN11	0	0	2	0	0	0	2	0	0	0.211325
RPN2	1	1	0	0	0	0	2	0	0	0.0917517
RRP9	1	0	1	0	0	0	2	0	0	0.0917517
RRS1	1	1	0	0	0	0	2	0	0	0.0917517
RVS161	2	0	0	0	0	0	2	0	0	0.211325
RVS167	1	1	0	0	1	0	2	1	0.5	0.259259
SAM1	0	1	1	0	0	0	2	0	0	0.0917517
SEC21	0	2	0	0	0	0	2	0	0	0.211325
SEC7	0	0	2	0	0	0	2	0	0	0.211325
SEY1	0	2	0	0	1	0	2	1	0.5	0.342799
SFB2	0	1	1	0	1	0	2	1	0.5	0.259259
SKI2	1	0	1	0	0	0	2	0	0	0.0917517
SKN1	0	2	0	0	0	0	2	0	0	0.211325
SLA2	1	1	0	0	2	1	2	3	1.5	0.324725
SLI15	0	0	2	0	0	0	2	0	0	0.211325
SRB4	0	2	0	0	0	0	2	0	0	0.211325
SSU81	0	1	1	0	0	0	2	0	0	0.0917517
TMA108	1	1	0	0	0	0	2	0	0	0.0917517
TMA19	0	0	2	0	0	0	2	0	0	0.211325
TPM2	1	1	0	0	0	0	2	0	0	0.0917517
TRP5	1	1	0	0	0	0	2	0	0	0.0917517
TRX2	0	2	0	0	0	0	2	0	0	0.211325
TSA1	1	0	1	0	1	0	2	1	0.5	0.259259
TUB1	2	0	0	0	0	0	2	0	0	0.211325
UFO1	0	1	1	0	0	0	2	0	0	0.0917517
VPS5	1	0	1	0	1	0	2	1	0.5	0.259259
VPS70	0	1	1	0	0	0	2	0	0	0.0917517
YAK1	2	0	0	0	1	1	2	2	1	0.5
YAR1	0	2	0	0	1	0	2	1	0.5	0.342799
YBR259W	1	1	0	0	0	0	2	0	0	0.0917517
YBT1	1	1	0	0	0	0	2	0	0	0.0917517
YDL156W	0	1	1	0	0	0	2	0	0	0.0917517
YDR239C	0	1	1	0	0	0	2	0	0	0.0917517
YEL057C	0	1	1	0	0	0	2	0	0	0.0917517
YHR080C	2	0	0	0	1	1	2	2	1	0.5
YJL207C	1	1	0	0	0	0	2	0	0	0.0917517
YNL193W	1	1	0	0	0	0	2	0	0	0.0917517
YOR197W	0	1	1	0	0	1	2	1	0.5	0.259259
YSP2	1	0	1	0	0	0	2	0	0	0.0917517
AAD14	0	1	0	0	0	0	1	0	0	0.211325
AAP1	0	0	1	0	0	0	1	0	0	0.211325
ABF1	0	1	0	0	0	0	1	0	0	0.211325
ACB1	0	0	1	0	0	0	1	0	0	0.211325
ACO1	0	0	1	0	0	0	1	0	0	0.211325
ADR1	0	0	1	0	0	0	1	0	0	0.211325
AHA1	1	0	0	0	0	0	1	0	0	0.211325
AIM18	0	1	0	0	0	0	1	0	0	0.211325
AMN1	0	0	1	0	0	0	1	0	0	0.211325
AMS1	1	0	0	0	0	1	1	1	1	0.5
APC1	0	1	0	0	0	0	1	0	0	0.211325
ARC40	0	1	0	0	0	0	1	0	0	0.211325
ARF2	0	1	0	0	0	0	1	0	0	0.211325
ARP3	0	1	0	0	4	0	1	4	4	0.267553
ARP5	1	0	0	0	0	0	1	0	0	0.211325
ARR1	0	0	1	0	0	1	1	1	1	0.5
ART5	0	0	1	0	0	0	1	0	0	0.211325
ATC1	0	1	0	0	1	1	1	2	2	0.259259
ATP23	0	0	1	0	0	1	1	1	1	0.5
ATP25	1	0	0	0	0	0	1	0	0	0.211325
AUR1	0	0	1	0	0	0	1	0	0	0.211325
BAS1	0	0	1	0	0	1	1	1	1	0.5
BFR2	1	0	0	0	0	0	1	0	0	0.211325
BGL2	0	1	0	0	1	0	1	1	1	0.5
BIK1	0	0	1	0	0	0	1	0	0	0.211325
BMH2	0	0	1	1	1	3	1	5	5	0.0867101
BMS1	1	0	0	0	0	0	1	0	0	0.211325
BNA2	0	0	1	0	0	0	1	0	0	0.211325
BNA5	0	0	1	0	0	0	1	0	0	0.211325
BNI1	0	0	1	0	0	0	1	0	0	0.211325
CBF1	0	1	0	0	0	0	1	0	0	0.211325
CBK1	1	0	0	0	0	0	1	0	0	0.211325
CCA1	0	1	0	0	0	0	1	0	0	0.211325
CCH1	0	0	1	0	0	0	1	0	0	0.211325
CDC14	0	0	1	0	0	0	1	0	0	0.211325
CDC24	1	0	0	0	0	0	1	0	0	0.211325
CDC45	0	1	0	0	0	0	1	0	0	0.211325
CHA4	1	0	0	0	0	0	1	0	0	0.211325
CHD1	0	0	1	0	0	0	1	0	0	0.211325
CHS7	1	0	0	0	0	0	1	0	0	0.211325
CIN8	0	1	0	0	0	0	1	0	0	0.211325
CKA2	1	0	0	0	0	0	1	0	0	0.211325
CKB2	0	0	1	0	0	0	1	0	0	0.211325
CLA4	0	0	1	0	0	0	1	0	0	0.211325
COA1	0	1	0	0	0	0	1	0	0	0.211325
COS6	0	0	1	0	0	0	1	0	0	0.211325
COS7	0	1	0	0	0	0	1	0	0	0.211325
COX10	0	1	0	0	0	0	1	0	0	0.211325
COX23	1	0	0	0	0	0	1	0	0	0.211325
COY1	0	1	0	0	1	0	1	1	1	0.5
CPR6	0	1	0	0	0	0	1	0	0	0.211325
CRP1	0	0	1	0	0	0	1	0	0	0.211325
CTA1	0	1	0	0	0	0	1	0	0	0.211325
CTS2	0	1	0	0	0	0	1	0	0	0.211325
CUE5	0	1	0	0	0	0	1	0	0	0.211325
CUS2	0	1	0	0	0	0	1	0	0	0.211325
CYS3	0	1	0	0	0	0	1	0	0	0.211325
DAD3	0	0	1	0	0	0	1	0	0	0.211325
DAL7	1	0	0	0	0	0	1	0	0	0.211325
DBP10	0	1	0	0	0	0	1	0	0	0.211325
DGR2	0	0	1	0	0	0	1	0	0	0.211325
DIM1	1	0	0	0	0	0	1	0	0	0.211325
DIT1	0	1	0	0	0	0	1	0	0	0.211325
DNA2	0	1	0	0	0	0	1	0	0	0.211325
DNL4	0	1	0	0	0	0	1	0	0	0.211325
DSF2	1	0	0	0	0	0	1	0	0	0.211325
ECM21	0	1	0	0	0	0	1	0	0	0.211325
EFB1	0	1	0	0	0	0	1	0	0	0.211325
ELP4	1	0	0	0	0	0	1	0	0	0.211325
EMG1	1	0	0	0	0	0	1	0	0	0.211325
EMP47	0	0	1	0	1	3	1	4	4	0.189265
ENA5	1	0	0	0	0	1	1	1	1	0.5
ENP1	0	1	0	0	0	0	1	0	0	0.211325
ERG10	0	1	0	0	0	0	1	0	0	0.211325
ERG13	0	1	0	0	0	0	1	0	0	0.211325
ERG28	0	1	0	0	0	0	1	0	0	0.211325
ESBP6	1	0	0	0	0	0	1	0	0	0.211325
ESC8	0	0	1	0	0	1	1	1	1	0.5
FAB1	0	1	0	0	0	0	1	0	0	0.211325
FDH1	0	0	1	0	0	0	1	0	0	0.211325
FLO8	0	1	0	0	1	0	1	1	1	0.5
FRE8	0	0	1	0	0	0	1	0	0	0.211325
GAR1	0	0	1	0	0	0	1	0	0	0.211325
GCN5	1	0	0	0	0	0	1	0	0	0.211325
GDH3	1	0	0	0	0	2	1	2	2	0.342799
GDI1	0	1	0	0	0	0	1	0	0	0.211325
GEA2	0	1	0	0	0	0	1	0	0	0.211325
GGA2	1	0	0	0	0	0	1	0	0	0.211325
GIP3	0	1	0	0	0	0	1	0	0	0.211325
GIS4	0	0	1	0	0	0	1	0	0	0.211325
GLN4	0	0	1	0	0	0	1	0	0	0.211325
GLY1	0	0	1	0	0	0	1	0	0	0.211325
GPA1	1	0	0	0	0	0	1	0	0	0.211325
GPD2	0	1	0	0	0	0	1	0	0	0.211325
GPI10	0	1	0	0	0	0	1	0	0	0.211325
GTO1	0	0	1	0	0	0	1	0	0	0.211325
GTS1	0	0	1	0	0	0	1	0	0	0.211325
HAL1	0	1	0	0	0	0	1	0	0	0.211325
HER1	0	0	1	0	0	0	1	0	0	0.211325
HIS1	0	0	1	0	0	0	1	0	0	0.211325
HIS7	1	0	0	0	0	0	1	0	0	0.211325
HMI1	0	0	1	0	0	0	1	0	0	0.211325
HOM6	0	0	1	0	0	0	1	0	0	0.211325
HRB1	0	1	0	0	0	0	1	0	0	0.211325
HRT1	0	0	1	0	0	0	1	0	0	0.211325
HSP78	0	1	0	0	0	0	1	0	0	0.211325
HST2	0	0	1	0	0	0	1	0	0	0.211325
HXT17	0	1	0	0	0	0	1	0	0	0.211325
ICP55	0	1	0	0	0	0	1	0	0	0.211325
IDH2	1	0	0	0	1	0	1	1	1	0.5
ILV6	1	0	0	0	1	1	1	2	2	0.259259
INP51	0	0	1	0	0	0	1	0	0	0.211325
INP52	0	0	1	0	0	0	1	0	0	0.211325
IPI3	0	0	1	0	0	0	1	0	0	0.211325
ISD11	1	0	0	0	0	0	1	0	0	0.211325
IZH3	1	0	0	0	1	0	1	1	1	0.5
KEL1	0	0	1	0	1	2	1	3	3	0.193404
KRR1	1	0	0	0	1	0	1	1	1	0.5
KRS1	0	1	0	0	0	0	1	0	0	0.211325
KSS1	0	0	1	0	0	0	1	0	0	0.211325
KTR3	0	1	0	0	0	0	1	0	0	0.211325
KTR7	0	0	1	0	0	0	1	0	0	0.211325
LEU4	0	0	1	0	0	0	1	0	0	0.211325
LEU5	1	0	0	0	0	0	1	0	0	0.211325
LHP1	1	0	0	0	0	0	1	0	0	0.211325
LOS1	1	0	0	0	0	0	1	0	0	0.211325
LPE10	0	1	0	0	0	0	1	0	0	0.211325
LSM5	1	0	0	0	0	0	1	0	0	0.211325
LYS1	0	1	0	0	0	0	1	0	0	0.211325
MAM33	0	1	0	0	0	0	1	0	0	0.211325
MAS2	0	1	0	0	0	0	1	0	0	0.211325
MCM2	0	0	1	0	0	0	1	0	0	0.211325
MDE1	1	0	0	0	0	0	1	0	0	0.211325
MDH3	0	1	0	0	0	0	1	0	0	0.211325
MDY2	1	0	0	0	0	0	1	0	0	0.211325
MED4	0	1	0	0	0	0	1	0	0	0.211325
MES1	0	0	1	0	0	0	1	0	0	0.211325
MET17	1	0	0	0	1	1	1	2	2	0.259259
MET7	0	1	0	0	0	0	1	0	0	0.211325
MGS1	1	0	0	0	0	1	1	1	1	0.5
MHR1	0	0	1	0	0	0	1	0	0	0.211325
MIR1	0	1	0	0	0	0	1	0	0	0.211325
MKC7	1	0	0	0	0	0	1	0	0	0.211325
MLP1	0	1	0	0	0	0	1	0	0	0.211325
MMM1	1	0	0	0	0	0	1	0	0	0.211325
MMP1	0	1	0	0	0	0	1	0	0	0.211325
MNN5	0	0	1	0	0	0	1	0	0	0.211325
MNS1	0	1	0	0	0	0	1	0	0	0.211325
MNT3	0	1	0	0	0	0	1	0	0	0.211325
MOB2	1	0	0	0	0	0	1	0	0	0.211325
MPE1	0	1	0	0	0	0	1	0	0	0.211325
MPH2	0	0	1	0	0	0	1	0	0	0.211325
MPS1	0	0	1	0	0	0	1	0	0	0.211325
MRP7	0	1	0	0	0	0	1	0	0	0.211325
MRPL19	1	0	0	0	0	0	1	0	0	0.211325
MRPL23	1	0	0	0	0	0	1	0	0	0.211325
MRPL24	1	0	0	0	0	0	1	0	0	0.211325
MRPL3	0	1	0	0	0	0	1	0	0	0.211325
MRPL39	1	0	0	0	0	0	1	0	0	0.211325
MRPL44	0	1	0	0	0	0	1	0	0	0.211325
MRPS17	0	0	1	0	0	0	1	0	0	0.211325
MRPS5	1	0	0	0	0	0	1	0	0	0.211325
MSC1	0	1	0	0	0	0	1	0	0	0.211325
MSD1	1	0	0	0	0	0	1	0	0	0.211325
MSH6	1	0	0	0	0	1	1	1	1	0.5
MSK1	0	0	1	0	0	0	1	0	0	0.211325
MSS11	1	0	0	0	0	0	1	0	0	0.211325
MTC2	0	1	0	0	0	0	1	0	0	0.211325
MUD2	0	0	1	0	0	0	1	0	0	0.211325
MVP1	0	1	0	0	0	0	1	0	0	0.211325
MYO2	0	1	0	0	0	0	1	0	0	0.211325
NAB2	1	0	0	0	0	0	1	0	0	0.211325
NAM9	0	1	0	0	0	0	1	0	0	0.211325
NAT1	0	1	0	0	0	0	1	0	0	0.211325
NAT3	1	0	0	0	0	0	1	0	0	0.211325
NAT5	0	1	0	0	0	0	1	0	0	0.211325
NCS6	0	0	1	0	0	0	1	0	0	0.211325
NHP2	0	0	1	0	0	1	1	1	1	0.5
NIP1	0	0	1	0	0	0	1	0	0	0.211325
NOB1	1	0	0	0	0	0	1	0	0	0.211325
NOP12	0	1	0	0	0	0	1	0	0	0.211325
NOP13	1	0	0	0	0	0	1	0	0	0.211325
NOP6	1	0	0	0	0	0	1	0	0	0.211325
NPL6	0	0	1	0	0	0	1	0	0	0.211325
NPP2	1	0	0	0	0	0	1	0	0	0.211325
NSA1	0	0	1	0	0	0	1	0	0	0.211325
NUP188	0	1	0	0	0	0	1	0	0	0.211325
NUP192	0	0	1	0	0	0	1	0	0	0.211325
NUP82	0	1	0	0	0	1	1	1	1	0.5
OAC1	0	0	1	0	0	0	1	0	0	0.211325
OCT1	0	0	1	0	0	0	1	0	0	0.211325
PAA1	1	0	0	0	1	0	1	1	1	0.5
PAM1	0	1	0	0	0	0	1	0	0	0.211325
PBP1	1	0	0	0	0	0	1	0	0	0.211325
PBS2	1	0	0	0	0	0	1	0	0	0.211325
PCF11	0	1	0	0	0	0	1	0	0	0.211325
PCL1	0	1	0	0	0	0	1	0	0	0.211325
PCL10	0	1	0	0	0	0	1	0	0	0.211325
PDH1	0	1	0	0	0	0	1	0	0	0.211325
PET111	0	0	1	0	0	0	1	0	0	0.211325
PET191	0	0	1	0	0	0	1	0	0	0.211325
PET54	0	0	1	0	0	1	1	1	1	0.5
PFA3	0	1	0	0	0	0	1	0	0	0.211325
PGI1	0	0	1	0	0	0	1	0	0	0.211325
PHB1	0	0	1	0	0	0	1	0	0	0.211325
PHM7	1	0	0	0	0	0	1	0	0	0.211325
PHO12	0	1	0	0	1	0	1	1	1	0.5
PIM1	0	0	1	0	0	0	1	0	0	0.211325
PKC1	0	0	1	0	0	0	1	0	0	0.211325
PMR1	0	0	1	1	0	0	1	1	1	0.5
PMS1	0	1	0	0	0	0	1	0	0	0.211325
POP7	0	1	0	0	0	0	1	0	0	0.211325
PPN1	1	0	0	0	0	2	1	2	2	0.342799
PPS1	1	0	0	0	0	0	1	0	0	0.211325
PRC1	1	0	0	0	0	0	1	0	0	0.211325
PRE3	0	0	1	0	0	0	1	0	0	0.211325
PRE5	0	0	1	0	1	0	1	1	1	0.5
PRE6	0	1	0	0	0	0	1	0	0	0.211325
PRE8	0	1	0	0	0	0	1	0	0	0.211325
PRO3	0	1	0	0	0	0	1	0	0	0.211325
PRP22	0	0	1	0	0	0	1	0	0	0.211325
PRP5	0	1	0	0	0	0	1	0	0	0.211325
PRP6	0	1	0	0	0	0	1	0	0	0.211325
PRS3	0	1	0	0	1	0	1	1	1	0.5
PSH1	0	1	0	0	0	0	1	0	0	0.211325
PSR2	1	0	0	0	0	0	1	0	0	0.211325
PTI1	1	0	0	0	0	0	1	0	0	0.211325
PUF2	0	1	0	0	0	0	1	0	0	0.211325
PWP1	0	0	1	0	0	0	1	0	0	0.211325
PWP2	1	0	0	0	0	0	1	0	0	0.211325
PYC1	0	1	0	0	0	0	1	0	0	0.211325
RAD16	0	1	0	0	0	0	1	0	0	0.211325
RAD18	0	0	1	0	0	1	1	1	1	0.5
RAD2	1	0	0	0	2	0	1	2	2	0.342799
RAD26	0	0	1	0	0	0	1	0	0	0.211325
RAP1	0	1	0	0	0	0	1	0	0	0.211325
RAT1	0	0	1	0	0	0	1	0	0	0.211325
RBL2	1	0	0	0	1	0	1	1	1	0.5
RCL1	0	0	1	0	0	0	1	0	0	0.211325
REP1	0	0	1	0	0	0	1	0	0	0.211325
RET2	1	0	0	0	1	0	1	1	1	0.5
RGD2	1	0	0	0	0	0	1	0	0	0.211325
RGT2	0	0	1	0	0	0	1	0	0	0.211325
RIM8	0	0	1	0	0	0	1	0	0	0.211325
RLP7	0	1	0	0	0	0	1	0	0	0.211325
RNA12	0	0	1	0	0	0	1	0	0	0.211325
RNT1	1	0	0	0	2	0	1	2	2	0.342799
RNY1	0	1	0	0	0	0	1	0	0	0.211325
RPA12	0	1	0	0	0	0	1	0	0	0.211325
RPA34	1	0	0	0	0	0	1	0	0	0.211325
RPB8	0	0	1	1	2	2	1	5	5	0.0237103
RPD3	1	0	0	0	0	0	1	0	0	0.211325
RPN12	0	0	1	0	0	1	1	1	1	0.5
RPN13	0	1	0	0	0	0	1	0	0	0.211325
RPN5	0	1	0	0	0	0	1	0	0	0.211325
RPN6	0	1	0	0	0	0	1	0	0	0.211325
RPN7	0	0	1	0	1	0	1	1	1	0.5
RPN9	0	1	0	0	0	0	1	0	0	0.211325
RPT1	1	0	0	0	0	0	1	0	0	0.211325
RPT4	0	0	1	0	0	0	1	0	0	0.211325
RRP12	0	0	1	0	0	0	1	0	0	0.211325
RRP43	0	0	1	0	0	0	1	0	0	0.211325
RRT12	0	0	1	0	0	0	1	0	0	0.211325
RTS3	1	0	0	0	1	0	1	1	1	0.5
SAC6	0	0	1	1	1	0	1	2	2	0.259259
SAR1	0	0	1	0	0	0	1	0	0	0.211325
SAS10	0	1	0	0	0	0	1	0	0	0.211325
SAS2	0	1	0	0	0	0	1	0	0	0.211325
SAT4	1	0	0	0	0	0	1	0	0	0.211325
SBE2	0	0	1	0	0	0	1	0	0	0.211325
SDH1	0	0	1	0	0	0	1	0	0	0.211325
SEC13	1	0	0	0	0	0	1	0	0	0.211325
SEC18	1	0	0	0	0	0	1	0	0	0.211325
SEC4	0	1	0	0	1	0	1	1	1	0.5
SEC53	0	0	1	0	0	0	1	0	0	0.211325
SEC65	0	0	1	0	0	0	1	0	0	0.211325
SEN2	0	1	0	0	0	0	1	0	0	0.211325
SEN54	0	1	0	0	0	0	1	0	0	0.211325
SES1	0	1	0	0	0	0	1	0	0	0.211325
SGV1	0	1	0	0	0	0	1	0	0	0.211325
SHE10	1	0	0	0	0	0	1	0	0	0.211325
SLA1	0	1	0	0	0	0	1	0	0	0.211325
SLM2	0	1	0	0	0	0	1	0	0	0.211325
SLS1	0	0	1	0	0	0	1	0	0	0.211325
SMC1	0	0	1	0	0	0	1	0	0	0.211325
SMC6	0	1	0	0	0	0	1	0	0	0.211325
SMT3	0	1	0	0	0	0	1	0	0	0.211325
SMY2	0	0	1	0	0	0	1	0	0	0.211325
SNF2	0	1	0	0	0	0	1	0	0	0.211325
SNF6	1	0	0	0	0	0	1	0	0	0.211325
SNI1	0	0	1	0	0	0	1	0	0	0.211325
SNT2	1	0	0	1	0	0	1	1	1	0.5
SNU114	0	0	1	0	0	0	1	0	0	0.211325
SNZ3	0	1	0	0	0	0	1	0	0	0.211325
SOK1	0	1	0	0	0	0	1	0	0	0.211325
SPB1	0	0	1	0	0	0	1	0	0	0.211325
SPC3	0	0	1	0	0	0	1	0	0	0.211325
SPF1	1	0	0	0	0	0	1	0	0	0.211325
SPH1	0	0	1	0	0	0	1	0	0	0.211325
SPP2	0	1	0	0	0	0	1	0	0	0.211325
SPP41	0	0	1	0	0	0	1	0	0	0.211325
SPT15	0	0	1	0	0	0	1	0	0	0.211325
SRB5	0	0	1	0	0	0	1	0	0	0.211325
SRB6	0	0	1	0	0	0	1	0	0	0.211325
SRP68	0	1	0	0	0	0	1	0	0	0.211325
STB5	0	1	0	0	2	0	1	2	2	0.342799
STH1	0	1	0	0	0	0	1	0	0	0.211325
SUB2	1	0	0	0	0	0	1	0	0	0.211325
SWP82	1	0	0	0	0	0	1	0	0	0.211325
SWR1	1	0	0	0	0	0	1	0	0	0.211325
TAF2	0	0	1	0	0	0	1	0	0	0.211325
TAF7	0	1	0	0	0	1	1	1	1	0.5
TFC4	1	0	0	0	0	0	1	0	0	0.211325
TFC6	0	1	0	0	0	2	1	2	2	0.342799
THR1	1	0	0	0	0	0	1	0	0	0.211325
TIM22	1	0	0	0	0	0	1	0	0	0.211325
TMA20	0	1	0	0	1	0	1	1	1	0.5
TMA22	1	0	0	0	0	0	1	0	0	0.211325
TMA46	0	1	0	0	0	1	1	1	1	0.5
TOA2	1	0	0	0	0	0	1	0	0	0.211325
TOF1	0	1	0	0	0	0	1	0	0	0.211325
TOS1	0	0	1	0	0	0	1	0	0	0.211325
TPI1	0	0	1	0	1	0	1	1	1	0.5
TPK2	1	0	0	0	3	0	1	3	3	0.290657
TPS3	0	0	1	0	0	1	1	1	1	0.5
TSA2	0	1	0	0	0	0	1	0	0	0.211325
TUF1	0	1	0	1	1	1	1	3	3	0.0917517
TUP1	0	0	1	0	0	0	1	0	0	0.211325
TY1B-DR4	1	0	0	0	14	0	1	14	14	0.225633
TYW3	0	1	0	0	0	0	1	0	0	0.211325
UAP1	0	1	0	0	0	0	1	0	0	0.211325
UBA2	1	0	0	0	0	0	1	0	0	0.211325
UBC12	0	1	0	0	0	0	1	0	0	0.211325
UBP12	1	0	0	0	0	0	1	0	0	0.211325
UBP2	0	1	0	0	0	0	1	0	0	0.211325
UBR1	1	0	0	0	0	0	1	0	0	0.211325
UBR2	0	1	0	0	0	0	1	0	0	0.211325
UFD2	0	0	1	0	1	0	1	1	1	0.5
UFD4	1	0	0	0	0	0	1	0	0	0.211325
UGX2	1	0	0	0	0	0	1	0	0	0.211325
ULA1	0	1	0	0	0	0	1	0	0	0.211325
UPS1	1	0	0	0	0	0	1	0	0	0.211325
URE2	0	1	0	0	0	0	1	0	0	0.211325
UTP20	0	0	1	0	2	0	1	2	2	0.342799
UTP22	1	0	0	0	0	0	1	0	0	0.211325
VAC8	0	1	0	0	0	0	1	0	0	0.211325
VAP1	1	0	0	0	0	0	1	0	0	0.211325
VMA13	0	0	1	0	0	0	1	0	0	0.211325
VMA4	0	0	1	0	0	0	1	0	0	0.211325
VMA6	1	0	0	0	0	0	1	0	0	0.211325
VMA8	1	0	0	0	0	0	1	0	0	0.211325
VPS13	0	1	0	0	0	0	1	0	0	0.211325
VPS45	0	1	0	0	0	0	1	0	0	0.211325
VPS51	1	0	0	0	1	0	1	1	1	0.5
VPS52	0	1	0	0	0	0	1	0	0	0.211325
VPS53	0	1	0	0	0	0	1	0	0	0.211325
VPS74	1	0	0	0	0	0	1	0	0	0.211325
VTC4	1	0	0	0	0	0	1	0	0	0.211325
WHI3	1	0	0	0	0	0	1	0	0	0.211325
WHI4	1	0	0	1	0	0	1	1	1	0.5
WWM1	1	0	0	0	0	0	1	0	0	0.211325
YBL055C	0	1	0	0	0	0	1	0	0	0.211325
YCL016C	0	0	1	0	0	1	1	1	1	0.5
YCL073C	1	0	0	0	0	1	1	1	1	0.5
YDL073W	0	1	0	0	0	0	1	0	0	0.211325
YDL085C-A	0	0	1	0	0	0	1	0	0	0.211325
YDL114W	0	0	1	0	0	0	1	0	0	0.211325
YDR042C	0	1	0	0	0	0	1	0	0	0.211325
YDR119W-A	0	1	0	0	0	0	1	0	0	0.211325
YDR211W	0	0	1	0	0	0	1	0	0	0.211325
YDR517W	0	1	0	0	0	0	1	0	0	0.211325
YEN1	0	1	0	0	0	0	1	0	0	0.211325
YER002W	0	1	0	0	0	0	1	0	0	0.211325
YET3	0	1	0	0	0	0	1	0	0	0.211325
YHM1	0	0	1	0	0	0	1	0	0	0.211325
YHR032W	0	1	0	0	0	0	1	0	0	0.211325
YHR113W	0	1	0	0	0	0	1	0	0	0.211325
YHR214W	0	0	1	0	1	0	1	1	1	0.5
YIL043C	1	0	0	0	0	0	1	0	0	0.211325
YIR035C	0	1	0	0	0	0	1	0	0	0.211325
YJL049W	0	1	0	0	0	1	1	1	1	0.5
YJL162C	0	1	0	0	0	0	1	0	0	0.211325
YJR111C	0	1	0	0	0	0	1	0	0	0.211325
YKL071W	0	1	0	0	1	0	1	1	1	0.5
YKL105C	0	1	0	0	0	0	1	0	0	0.211325
YKL107W	0	0	1	0	0	0	1	0	0	0.211325
YKL215C	0	0	1	0	0	0	1	0	0	0.211325
YKR018C	0	0	1	0	0	0	1	0	0	0.211325
YKT6	1	0	0	0	0	0	1	0	0	0.211325
YLR164W	0	1	0	0	0	0	1	0	0	0.211325
YLR168C	0	1	0	0	0	0	1	0	0	0.211325
YLR179C	0	0	1	0	1	0	1	1	1	0.5
YLR264C-A	1	0	0	0	0	0	1	0	0	0.211325
YLR326W	0	0	1	0	0	0	1	0	0	0.211325
YLR361C-A	0	0	1	0	0	0	1	0	0	0.211325
YML6	0	1	0	0	0	0	1	0	0	0.211325
YMR086W	0	0	1	0	0	0	1	0	0	0.211325
YMR160W	0	1	0	1	0	0	1	1	1	0.5
YMR185W	1	0	0	0	0	0	1	0	0	0.211325
YMR244W	1	0	0	0	0	0	1	0	0	0.211325
YMR315W	0	0	1	0	0	0	1	0	0	0.211325
YNL019C	0	0	1	0	0	0	1	0	0	0.211325
YNL022C	0	0	1	0	0	0	1	0	0	0.211325
YNL311C	1	0	0	0	0	0	1	0	0	0.211325
YOL077C	1	0	0	0	0	0	1	0	0	0.211325
YOR051C	1	0	0	0	1	0	1	1	1	0.5
YOR114W	1	0	0	0	0	0	1	0	0	0.211325
YOR166C	0	0	1	0	1	0	1	1	1	0.5
YOR356W	1	0	0	0	0	0	1	0	0	0.211325
YPK2	1	0	0	0	0	0	1	0	0	0.211325
YPL009C	1	0	0	0	0	0	1	0	0	0.211325
YPL077C	0	0	1	0	0	0	1	0	0	0.211325
YPL229W	1	0	0	0	1	0	1	1	1	0.5
YPL247C	1	0	0	0	0	0	1	0	0	0.211325
YPR084W	1	0	0	0	0	0	1	0	0	0.211325
YPR196W	0	1	0	0	0	0	1	0	0	0.211325
YPT1	0	1	0	0	0	1	1	1	1	0.5
YRF1-8	0	0	1	0	0	0	1	0	0	0.211325
YSA1	0	0	1	0	1	0	1	1	1	0.5
YTM1	0	0	1	0	0	0	1	0	0	0.211325
ZAP1	0	1	0	0	0	0	1	0	0	0.211325
AAC1	0	0	0	0	1	0	0	1	#DIV/0!	0.211325
AAD3	0	0	0	1	0	0	0	1	#DIV/0!	0.211325
ADD66	0	0	0	1	0	0	0	1	#DIV/0!	0.211325
ADO1	0	0	0	0	1	0	0	1	#DIV/0!	0.211325
ADR6	0	0	0	0	1	0	0	1	#DIV/0!	0.211325
AFI1	0	0	0	1	0	0	0	1	#DIV/0!	0.211325
AHP1	0	0	0	0	1	0	0	1	#DIV/0!	0.211325
AIM3	0	0	0	0	1	0	0	1	#DIV/0!	0.211325
AIM34	0	0	0	0	0	1	0	1	#DIV/0!	0.211325
AIM5	0	0	0	0	0	1	0	1	#DIV/0!	0.211325
AKL1	0	0	0	0	0	1	0	1	#DIV/0!	0.211325
ALD2	0	0	0	0	0	1	0	1	#DIV/0!	0.211325
ALK2	0	0	0	0	0	1	0	1	#DIV/0!	0.211325
ALY2	0	0	0	0	0	1	0	1	#DIV/0!	0.211325
APM3	0	0	0	0	0	1	0	1	#DIV/0!	0.211325
APP1	0	0	0	1	1	0	0	2	#DIV/0!	0.0917517
ARC15	0	0	0	0	1	0	0	1	#DIV/0!	0.211325
ARP10	0	0	0	0	0	1	0	1	#DIV/0!	0.211325
ARP4	0	0	0	0	1	0	0	1	#DIV/0!	0.211325
ATG14	0	0	0	0	0	1	0	1	#DIV/0!	0.211325
AVT7	0	0	0	0	1	0	0	1	#DIV/0!	0.211325
BNS1	0	0	0	0	1	0	0	1	#DIV/0!	0.211325
BRE5	0	0	0	0	1	0	0	1	#DIV/0!	0.211325
BUB3	0	0	0	0	0	1	0	1	#DIV/0!	0.211325
BUD32	0	0	0	1	0	0	0	1	#DIV/0!	0.211325
BUL2	0	0	0	0	1	1	0	2	#DIV/0!	0.0917517
CAP1	0	0	0	0	1	0	0	1	#DIV/0!	0.211325
CCR4	0	0	0	0	1	0	0	1	#DIV/0!	0.211325
CEG1	0	0	0	0	1	1	0	2	#DIV/0!	0.0917517
CFT1	0	0	0	0	0	1	0	1	#DIV/0!	0.211325
CPR1	0	0	0	0	1	0	0	1	#DIV/0!	0.211325
CPR7	0	0	0	0	0	1	0	1	#DIV/0!	0.211325
CTI6	0	0	0	0	1	1	0	2	#DIV/0!	0.0917517
CYK3	0	0	0	0	1	0	0	1	#DIV/0!	0.211325
DDC1	0	0	0	0	1	0	0	1	#DIV/0!	0.211325
DLD2	0	0	0	0	0	1	0	1	#DIV/0!	0.211325
DSD1	0	0	0	0	0	1	0	1	#DIV/0!	0.211325
DUS1	0	0	0	0	0	1	0	1	#DIV/0!	0.211325
ECM5	0	0	0	0	1	0	0	1	#DIV/0!	0.211325
ELM1	0	0	0	1	0	0	0	1	#DIV/0!	0.211325
ENT2	0	0	0	0	0	1	0	1	#DIV/0!	0.211325
ENT5	0	0	0	0	1	0	0	1	#DIV/0!	0.211325
ERV46	0	0	0	0	0	1	0	1	#DIV/0!	0.211325
FAP1	0	0	0	0	0	1	0	1	#DIV/0!	0.211325
FAR11	0	0	0	1	0	0	0	1	#DIV/0!	0.211325
FAU1	0	0	0	0	0	1	0	1	#DIV/0!	0.211325
FTH1	0	0	0	1	0	0	0	1	#DIV/0!	0.211325
FUR1	0	0	0	0	1	0	0	1	#DIV/0!	0.211325
FYV6	0	0	0	0	1	0	0	1	#DIV/0!	0.211325
GAS1	0	0	0	0	0	1	0	1	#DIV/0!	0.211325
GCS1	0	0	0	0	0	1	0	1	#DIV/0!	0.211325
GLN1	0	0	0	0	1	0	0	1	#DIV/0!	0.211325
GLS2	0	0	0	0	1	0	0	1	#DIV/0!	0.211325
HAP2	0	0	0	0	1	0	0	1	#DIV/0!	0.211325
HDA2	0	0	0	0	0	1	0	1	#DIV/0!	0.211325
HEM1	0	0	0	0	2	0	0	2	#DIV/0!	0.211325
HOP2	0	0	0	0	1	0	0	1	#DIV/0!	0.211325
HSP60	0	0	0	0	1	0	0	1	#DIV/0!	0.211325
IDH1	0	0	0	0	0	1	0	1	#DIV/0!	0.211325
IKI3	0	0	0	1	0	0	0	1	#DIV/0!	0.211325
IML1	0	0	0	0	0	1	0	1	#DIV/0!	0.211325
INO1	0	0	0	0	1	0	0	1	#DIV/0!	0.211325
IQG1	0	0	0	1	0	0	0	1	#DIV/0!	0.211325
IRC3	0	0	0	0	0	1	0	1	#DIV/0!	0.211325
ISA1	0	0	0	0	1	0	0	1	#DIV/0!	0.211325
JSN1	0	0	0	0	0	1	0	1	#DIV/0!	0.211325
KAP114	0	0	0	0	1	0	0	1	#DIV/0!	0.211325
KAR3	0	0	0	1	0	0	0	1	#DIV/0!	0.211325
KCC4	0	0	0	0	1	0	0	1	#DIV/0!	0.211325
KIP1	0	0	0	0	1	0	0	1	#DIV/0!	0.211325
LST4	0	0	0	0	1	0	0	1	#DIV/0!	0.211325
LST8	0	0	0	1	0	0	0	1	#DIV/0!	0.211325
LYS4	0	0	0	0	0	1	0	1	#DIV/0!	0.211325
MCM6	0	0	0	0	0	1	0	1	#DIV/0!	0.211325
MDM1	0	0	0	0	0	1	0	1	#DIV/0!	0.211325
MDN1	0	0	0	0	0	1	0	1	#DIV/0!	0.211325
MIG1	0	0	0	0	0	1	0	1	#DIV/0!	0.211325
MIP1	0	0	0	0	0	1	0	1	#DIV/0!	0.211325
MLP2	0	0	0	1	0	0	0	1	#DIV/0!	0.211325
MMS22	0	0	0	0	0	1	0	1	#DIV/0!	0.211325
MPD2	0	0	0	0	1	0	0	1	#DIV/0!	0.211325
MPH1	0	0	0	0	0	1	0	1	#DIV/0!	0.211325
MRPS35	0	0	0	0	1	0	0	1	#DIV/0!	0.211325
MSS1	0	0	0	0	1	1	0	2	#DIV/0!	0.0917517
MST1	0	0	0	0	0	1	0	1	#DIV/0!	0.211325
MUD1	0	0	0	0	0	1	0	1	#DIV/0!	0.211325
MUM2	0	0	0	0	1	0	0	1	#DIV/0!	0.211325
MYO1	0	0	0	2	0	0	0	2	#DIV/0!	0.211325
NAM8	0	0	0	0	0	1	0	1	#DIV/0!	0.211325
NAT2	0	0	0	0	0	1	0	1	#DIV/0!	0.211325
NCE102	0	0	0	0	1	0	0	1	#DIV/0!	0.211325
NCL1	0	0	0	0	0	1	0	1	#DIV/0!	0.211325
NFI1	0	0	0	0	0	1	0	1	#DIV/0!	0.211325
NHA1	0	0	0	0	0	2	0	2	#DIV/0!	0.211325
NIP100	0	0	0	0	1	0	0	1	#DIV/0!	0.211325
NOP14	0	0	0	0	1	0	0	1	#DIV/0!	0.211325
NSA2	0	0	0	0	1	0	0	1	#DIV/0!	0.211325
NUP60	0	0	0	0	0	1	0	1	#DIV/0!	0.211325
OAF1	0	0	0	0	0	1	0	1	#DIV/0!	0.211325
OPT2	0	0	0	0	0	3	0	3	#DIV/0!	0.211325
OSW1	0	0	0	0	1	0	0	1	#DIV/0!	0.211325
PCT1	0	0	0	0	1	0	0	1	#DIV/0!	0.211325
PDR12	0	0	0	0	0	1	0	1	#DIV/0!	0.211325
PLM2	0	0	0	0	1	0	0	1	#DIV/0!	0.211325
PLP1	0	0	0	3	0	0	0	3	#DIV/0!	0.211325
PPT1	0	0	0	1	0	0	0	1	#DIV/0!	0.211325
PRE7	0	0	0	0	0	1	0	1	#DIV/0!	0.211325
PRP11	0	0	0	1	0	0	0	1	#DIV/0!	0.211325
PRP31	0	0	0	0	1	0	0	1	#DIV/0!	0.211325
PRS4	0	0	0	0	1	1	0	2	#DIV/0!	0.0917517
PRS5	0	0	0	0	1	0	0	1	#DIV/0!	0.211325
PSD1	0	0	0	0	1	0	0	1	#DIV/0!	0.211325
PTP1	0	0	0	0	0	1	0	1	#DIV/0!	0.211325
PXA1	0	0	0	0	0	1	0	1	#DIV/0!	0.211325
QDR3	0	0	0	0	0	1	0	1	#DIV/0!	0.211325
RAD24	0	0	0	1	0	0	0	1	#DIV/0!	0.211325
RAD9	0	0	0	0	0	1	0	1	#DIV/0!	0.211325
RCA1	0	0	0	0	0	1	0	1	#DIV/0!	0.211325
RET1	0	0	0	0	1	0	0	1	#DIV/0!	0.211325
REV3	0	0	0	0	0	1	0	1	#DIV/0!	0.211325
RKR1	0	0	0	0	0	1	0	1	#DIV/0!	0.211325
RNR1	0	0	0	0	0	1	0	1	#DIV/0!	0.211325
ROM2	0	0	0	0	1	0	0	1	#DIV/0!	0.211325
RPN8	0	0	0	0	1	0	0	1	#DIV/0!	0.211325
RRM3	0	0	0	0	1	0	0	1	#DIV/0!	0.211325
RSM25	0	0	0	0	0	1	0	1	#DIV/0!	0.211325
RSM7	0	0	0	0	0	1	0	1	#DIV/0!	0.211325
RTT107	0	0	0	0	1	0	0	1	#DIV/0!	0.211325
SEC1	0	0	0	0	0	1	0	1	#DIV/0!	0.211325
SEC10	0	0	0	0	1	0	0	1	#DIV/0!	0.211325
SEN1	0	0	0	0	1	0	0	1	#DIV/0!	0.211325
SEN34	0	0	0	0	0	1	0	1	#DIV/0!	0.211325
SFC1	0	0	0	0	1	0	0	1	#DIV/0!	0.211325
SFI1	0	0	0	0	0	1	0	1	#DIV/0!	0.211325
SFT1	0	0	0	0	1	0	0	1	#DIV/0!	0.211325
SIR1	0	0	0	0	1	0	0	1	#DIV/0!	0.211325
SIZ1	0	0	0	0	0	1	0	1	#DIV/0!	0.211325
SMC2	0	0	0	0	0	1	0	1	#DIV/0!	0.211325
SNF1	0	0	0	1	1	0	0	2	#DIV/0!	0.0917517
SOD1	0	0	0	0	0	1	0	1	#DIV/0!	0.211325
SPT23	0	0	0	0	1	0	0	1	#DIV/0!	0.211325
SPT8	0	0	0	0	1	0	0	1	#DIV/0!	0.211325
SRT1	0	0	0	0	0	1	0	1	#DIV/0!	0.211325
SSK22	0	0	0	0	0	1	0	1	#DIV/0!	0.211325
SSN8	0	0	0	0	1	0	0	1	#DIV/0!	0.211325
SSP120	0	0	0	0	1	0	0	1	#DIV/0!	0.211325
STT4	0	0	0	0	1	0	0	1	#DIV/0!	0.211325
SVL3	0	0	0	0	2	0	0	2	#DIV/0!	0.211325
TAD3	0	0	0	0	1	0	0	1	#DIV/0!	0.211325
TAF5	0	0	0	0	0	1	0	1	#DIV/0!	0.211325
TAH11	0	0	0	0	0	1	0	1	#DIV/0!	0.211325
TAL1	0	0	0	0	1	0	0	1	#DIV/0!	0.211325
TEL1	0	0	0	1	0	2	0	3	#DIV/0!	0.112702
TGL4	0	0	0	0	1	0	0	1	#DIV/0!	0.211325
TKL2	0	0	0	0	1	1	0	2	#DIV/0!	0.0917517
TNA1	0	0	0	0	0	1	0	1	#DIV/0!	0.211325
TPC1	0	0	0	1	0	0	0	1	#DIV/0!	0.211325
TRM44	0	0	0	0	1	0	0	1	#DIV/0!	0.211325
TRS23	0	0	0	0	1	0	0	1	#DIV/0!	0.211325
TY1B-LR3	0	0	0	0	1	0	0	1	#DIV/0!	0.211325
UBA1	0	0	0	0	0	1	0	1	#DIV/0!	0.211325
UBP7	0	0	0	0	0	1	0	1	#DIV/0!	0.211325
URA10	0	0	0	0	0	1	0	1	#DIV/0!	0.211325
UTP18	0	0	0	0	0	1	0	1	#DIV/0!	0.211325
VPS15	0	0	0	3	0	2	0	5	#DIV/0!	0.0996796
VTC3	0	0	0	0	1	0	0	1	#DIV/0!	0.211325
XRS2	0	0	0	0	1	0	0	1	#DIV/0!	0.211325
YBR063C	0	0	0	0	1	0	0	1	#DIV/0!	0.211325
YDL160C-A	0	0	0	0	1	1	0	2	#DIV/0!	0.0917517
YDR065W	0	0	0	0	0	1	0	1	#DIV/0!	0.211325
YDR109C	0	0	0	0	0	1	0	1	#DIV/0!	0.211325
YDR282C	0	0	0	1	0	0	0	1	#DIV/0!	0.211325
YDR374W-A	0	0	0	0	0	1	0	1	#DIV/0!	0.211325
YDR387C	0	0	0	1	0	0	0	1	#DIV/0!	0.211325
YDR539W	0	0	0	0	1	0	0	1	#DIV/0!	0.211325
YHR213W-B	0	0	0	0	1	0	0	1	#DIV/0!	0.211325
YJL094C	0	0	0	0	1	0	0	1	#DIV/0!	0.211325
YJR039W	0	0	0	0	0	1	0	1	#DIV/0!	0.211325
YJU3	0	0	0	1	0	0	0	1	#DIV/0!	0.211325
YLR064W	0	0	0	0	1	0	0	1	#DIV/0!	0.211325
YLR114C	0	0	0	0	1	0	0	1	#DIV/0!	0.211325
YLR241W	0	0	0	0	0	1	0	1	#DIV/0!	0.211325
YML002W	0	0	0	1	0	0	0	1	#DIV/0!	0.211325
YML108W	0	0	0	1	0	0	0	1	#DIV/0!	0.211325
YMR130W	0	0	0	1	0	0	0	1	#DIV/0!	0.211325
YMR259C	0	0	0	1	0	0	0	1	#DIV/0!	0.211325
YNG2	0	0	0	0	1	0	0	1	#DIV/0!	0.211325
YNL092W	0	0	0	0	0	1	0	1	#DIV/0!	0.211325
YNL208W	0	0	0	1	0	3	0	4	#DIV/0!	0.134852
YNL234W	0	0	0	0	0	1	0	1	#DIV/0!	0.211325
YOR390W	0	0	0	0	1	1	0	2	#DIV/0!	0.0917517
YPL150W	0	0	0	0	1	0	0	1	#DIV/0!	0.211325
YPR003C	0	0	0	0	0	1	0	1	#DIV/0!	0.211325
YPR097W	0	0	0	0	0	1	0	1	#DIV/0!	0.211325
YRB1	0	0	0	0	1	0	0	1	#DIV/0!	0.211325
YTA7	0	0	0	0	0	1	0	1	#DIV/0!	0.211325
ZEO1	0	0	0	0	1	0	0	1	#DIV/0!	0.211325
ZRT1	0	0	0	0	1	0	0	1	#DIV/0!	0.211325
ZTA1	0	0	0	0	1	0	0	1	#DIV/0!	0.211325
