# Supplementary material for: Physical and Genetic Associations of the Irc20 Ubiquitin Ligase with Cdc48 and SUMO
Source: PLoS One. 2013 Oct 14;8(10):e76424. doi: 10.1371/journal.pone.0076424 (PMC3796546; doi:10.1371/journal.pone.0076424)
Supplement: Table S2 — Mass spectrometry of cross-linked samples. Three biological replicates of yeast strain GY460 expressing either untagged IRC20 (pGM7), 3xHA-IRC20 (pAR11), or 3xHA-irc20-C1239A (pAR14) were cultured, crosslinked with 1% formaldehyde, immunoprecipitated, and processed for mass spectrometry analysis as detailed in Materials and Methods. A ratio of total spectral counts was obtained for each protein detected in IPs from the three 3xHA-Irc20 replicates and the three 3xHA-Irc20-C1239A replicates compared to the total spectral counts detected for each protein in untagged control IPs. A ratio of total spectral counts was also obtained for each protein detected in IPs from the three 3xHA-Irc20-C1239A replicates compared to the total spectral counts detected for each protein in 3xHA-Irc20 IPs. (XLS) [file pone.0076424.s002.xls]

## Sheet: Sheet1
	GM7_01	GM7_02	GM7_03	AR11_01	AR11_02	AR11_03	AR14_01	AR14_02	AR14_03	GM7	AR11	AR14	AR11/GM7	ttest	AR14/GM7	ttest	AR14/AR11	ttest
Protein	Total	Total	Total	Total	Total	Total	Total	Total	Total	sum	sum	sum	ratio	p value	ratio	p value	ratio	p value
IRC20	0	0	0	147	121	128	87	141	95	0.49	396	323	808.163	0.00172239	659.184	0.0117815	0.815657	0.142969
CDC19	19	13	15	35	35	29	13	32	22	47	99	67	2.10638	0.0015246	1.42553	0.174595	0.676768	0.0912133
TDH1/2/3	14	16	12	32	32	20	12	22	19	42	84	53	2	0.0315472	1.2619	0.171993	0.630952	0.0562094
PDC1	19	12	8	25	23	17	13	30	17	39	65	60	1.66667	0.0512238	1.53846	0.161603	0.923077	0.39443
SSA1/2	3	6	4	18	23	19	18	24	22	13	60	64	4.61538	0.00116291	4.92308	0.00177011	1.06667	0.299437
HSC82/HSP82	9	7	11	23	21	14	15	21	20	27	58	56	2.14815	0.0235299	2.07407	0.00851045	0.965517	0.425504
YEF3	5	3	4	15	18	21	14	21	12	12	54	47	4.5	0.00458768	3.91667	0.0226625	0.87037	0.258483
RNQ1	30	35	23	21	22	9	18	20	9	88	52	47	0.590909	0.0470534	0.534091	0.0240362	0.903846	0.386306
PMA1	8	8	8	19	18	13	10	17	9	24	50	36	2.08333	0.0214634	1.5	0.126456	0.72	0.107944
DBP2	0	0	0	11	14	13	11	11	9	0.49	38	31	77.551	0.00240634	63.2653	0.00206826	0.815789	0.0537809
TEF2	6	5	10	11	13	13	8	14	9	21	37	31	1.7619	0.0280344	1.47619	0.120136	0.837838	0.199083
SSB1/2	5	7	4	9	13	13	8	14	8	16	35	30	2.1875	0.0109478	1.875	0.0653126	0.857143	0.265745
EFT1	3	4	4	7	14	12	6	16	6	11	33	28	3	0.0342636	2.54545	0.115179	0.848485	0.348625
RPS6B	5	7	5	12	12	9	9	11	10	17	33	30	1.94118	0.00771647	1.76471	0.00419414	0.909091	0.22327
RPL25	5	6	9	10	12	11	10	9	9	20	33	28	1.65	0.0252061	1.4	0.0744074	0.848485	0.0412209
RPL7A	4	4	4	12	11	9	7	16	9	12	32	32	2.66667	0.00852681	2.66667	0.0672577	1	0.5
RPS1A/B	4	7	3	12	10	10	5	9	4	14	32	18	2.28571	0.0102153	1.28571	0.266184	0.5625	0.0377155
RPL3	4	8	2	14	10	8	9	12	7	14	32	28	2.28571	0.0369631	2	0.0566219	0.875	0.29599
SPT5	0	0	0	9	9	13	6	6	1	0.49	31	13	63.2653	0.00812237	26.5306	0.0607707	0.419355	0.0254686
RPS4A	2	5	2	11	14	6	8	12	3	9	31	23	3.44444	0.0356168	2.55556	0.103772	0.741935	0.244288
LEU2	8	5	5	11	11	9	4	9	6	18	31	19	1.72222	0.0142911	1.05556	0.430208	0.612903	0.046678
ADH1	5	6	5	11	8	10	7	9	8	16	29	24	1.8125	0.0135609	1.5	0.0124087	0.827586	0.100087
RPS14A	4	3	1	10	12	5	6	8	10	8	27	24	3.375	0.0383101	3	0.0120091	0.888889	0.350825
RPS8A	8	5	6	9	9	9	6	12	6	19	27	24	1.42105	0.0470892	1.26316	0.25291	0.888889	0.333333
LEU1	2	0	2	9	9	8	5	8	3	4	26	16	6.5	0.00121257	4	0.046678	0.615385	0.0713472
RPS24A	7	4	3	8	8	10	5	8	6	14	26	19	1.85714	0.0294938	1.35714	0.165676	0.730769	0.0537809
ASC1	7	6	4	8	9	9	7	8	6	17	26	21	1.52941	0.0310735	1.23529	0.142314	0.807692	0.0412209
RPL15A	8	4	7	10	9	7	4	9	5	19	26	18	1.36842	0.0994377	0.947368	0.436298	0.692308	0.1111
RRP5	2	0	0	8	8	9	2	6	4	2	25	12	12.5	0.0010671	6	0.0412209	0.48	0.0273677
RPS20	3	4	3	7	10	8	9	9	5	10	25	23	2.5	0.00966285	2.3	0.0376197	0.92	0.350574
RPS9A/B	5	3	6	11	7	7	5	10	6	14	25	21	1.78571	0.046835	1.5	0.136235	0.84	0.273666
RPS3	5	6	7	8	8	9	7	11	7	18	25	25	1.38889	0.0178263	1.38889	0.107833	1	0.5
RPL10	2	2	1	10	6	8	5	8	5	5	24	18	4.8	0.012195	3.6	0.0191898	0.75	0.13095
POR1	3	6	4	7	12	5	6	10	10	13	24	26	1.84615	0.106689	2	0.0312069	1.08333	0.401471
RPL8A/B	2	2	0	6	10	7	5	7	5	4	23	17	5.75	0.00878804	4.25	0.00502986	0.73913	0.11907
FAS1	5	3	6	8	9	5	1	4	4	14	22	9	1.57143	0.0772834	0.642857	0.140212	0.409091	0.026055
DPS1	6	0	2	8	8	5	4	5	4	8	21	13	2.625	0.0587262	1.625	0.22276	0.619048	0.0523531
RPL20B	3	6	4	6	7	8	6	6	6	13	21	18	1.61538	0.0372942	1.38462	0.0996796	0.857143	0.112702
SUB2	0	0	0	6	7	7	2	7	2	0.49	20	11	40.8163	0.00124533	22.449	0.0794045	0.55	0.10511
YRA1	1	3	2	8	5	6	5	6	4	6	19	15	3.16667	0.00992756	2.5	0.0106558	0.789474	0.142314
RPL26A	3	5	3	5	10	4	4	4	3	11	19	11	1.72727	0.142653	1	0.5	0.578947	0.142913
GPM1	4	4	6	7	7	5	5	7	8	14	19	20	1.35714	0.0759173	1.42857	0.0750062	1.05263	0.389553
PGK1	8	5	6	8	7	4	5	6	4	19	19	15	1	0.5	0.789474	0.142314	0.789474	0.196927
RPO21	0	0	0	6	4	8	2	6	5	0.49	18	13	36.7347	0.0175494	26.5306	0.0345253	0.722222	0.186993
VMA2	0	1	0	7	5	6	3	7	1	1	18	11	18	0.00133246	11	0.097967	0.611111	0.158101
RPL6A/B	2	1	0	8	6	4	2	7	5	3	18	14	6	0.0157811	4.66667	0.0567488	0.777778	0.257061
RPL24A/B	4	1	1	8	6	4	3	5	2	6	18	10	3	0.030051	1.66667	0.187361	0.555556	0.0726489
RPL17A/B	3	3	2	6	8	4	4	9	6	8	18	19	2.25	0.0460675	2.375	0.0605928	1.05556	0.433308
ACT1	2	3	5	5	6	7	4	8	3	10	18	15	1.8	0.0372942	1.5	0.205219	0.833333	0.295166
TIF2	5	4	2	5	7	6	3	6	5	11	18	14	1.63636	0.0510341	1.27273	0.233802	0.777778	0.142314
NUG1	0	0	0	5	4	8	1	4	3	0.49	17	8	34.6939	0.0210793	16.3265	0.0470892	0.470588	0.0603962
GND1	0	0	2	6	5	6	2	9	7	2	17	18	8.5	0.00359637	9	0.0567755	1.05882	0.444129
DED81	4	1	2	7	6	4	3	6	4	7	17	13	2.42857	0.0278272	1.85714	0.092037	0.764706	0.172636
RPS16A	3	4	3	4	7	6	3	4	4	10	17	11	1.7	0.0521235	1.1	0.259259	0.647059	0.0697175
TKL1	1	1	0	6	5	5	5	7	2	2	16	14	8	0.000292205	7	0.0519092	0.875	0.347388
FAS3	1	1	0	4	8	4	0	5	3	2	16	8	8	0.0325674	4	0.150461	0.5	0.12409
RPL30	1	1	1	5	6	5	2	6	3	3	16	11	5.33333	0.00293258	3.66667	0.078363	0.6875	0.149008
URA2	2	1	0	5	5	6	2	6	3	3	16	11	5.33333	0.0030253	3.66667	0.0716242	0.6875	0.149008
RPL12A	1	4	3	5	7	4	3	7	3	8	16	13	2	0.0496503	1.625	0.182142	0.8125	0.285192
RPL21A/B	3	3	3	6	7	3	3	6	2	9	16	11	1.77778	0.0958548	1.22222	0.317426	0.6875	0.19116
RPL27B	6	3	2	7	5	4	3	7	2	11	16	12	1.45455	0.165676	1.09091	0.436298	0.75	0.250736
RPL11B	3	5	4	4	6	6	7	6	4	12	16	17	1.33333	0.103263	1.41667	0.100087	1.0625	0.389553
RPL19B	5	5	7	3	5	8	3	3	3	17	16	9	0.941176	0.424517	0.529412	0.0285955	0.5625	0.124761
RPL33A/B	2	1	2	4	4	7	3	5	4	5	15	12	3	0.0335985	2.4	0.0178263	0.8	0.22327
SAH1	3	3	5	4	5	6	5	7	4	11	15	16	1.36364	0.103263	1.45455	0.105649	1.06667	0.385013
SEC53	0	1	0	5	4	5	4	6	5	1	14	15	14	0.000388954	15	0.00241695	1.07143	0.324725
GPD1	0	1	0	6	2	6	4	6	5	1	14	15	14	0.0376197	15	0.00241695	1.07143	0.417336
ENO2	1	0	2	2	7	5	1	4	3	3	14	8	4.66667	0.0567488	2.66667	0.100087	0.571429	0.15861
TEF4	2	3	5	4	5	5	1	8	5	10	14	14	1.4	0.133347	1.4	0.296433	1	0.5
REB1	0	0	0	3	5	5	2	3	3	0.49	13	8	26.5306	0.0114301	16.3265	0.00763404	0.615385	0.0565726
TY1B-DR1	0	0	0	7	6	0	0	0	0	0.49	13	0	26.5306	0.0929542	0	#DIV/0!	0	0.0929542
RPL9A	1	2	2	5	4	4	3	4	3	5	13	10	2.6	0.00240634	2	0.0120551	0.769231	0.0505958
ILV5	1	3	2	5	5	3	2	5	1	6	13	8	2.16667	0.0292201	1.33333	0.326405	0.615385	0.154457
TPI1	2	2	3	5	4	4	3	5	4	7	13	12	1.85714	0.0066178	1.71429	0.0412209	0.923077	0.324725
RPL23A	3	3	2	4	6	3	3	6	4	8	13	13	1.625	0.0953988	1.625	0.0953988	1	0.5
RPS11B	5	4	3	6	4	3	6	6	5	12	13	17	1.08333	0.385013	1.41667	0.0412209	1.30769	0.133347
SIK1	0	0	0	4	3	5	1	3	2	0.49	12	6	24.4898	0.0101021	12.2449	0.03709	0.5	0.035242
SPT16	0	0	0	4	5	3	2	4	2	0.49	12	8	24.4898	0.0101021	16.3265	0.0285955	0.666667	0.103263
NOG2	0	0	0	7	3	2	3	3	1	0.49	12	7	24.4898	0.0600587	14.2857	0.0364137	0.583333	0.198695
NSR1	0	0	0	1	6	5	1	2	2	0.49	12	5	24.4898	0.0600587	10.2041	0.0188748	0.416667	0.131847
YDJ1	1	0	0	5	4	3	3	5	2	1	12	10	12	0.00498193	10	0.0310735	0.833333	0.283284
SEC17	4	3	3	4	4	4	3	3	3	10	12	9	1.2	0.0917517	0.9	0.211325	0.75	#DIV/0!
FBA1	5	4	3	4	5	3	3	5	3	12	12	11	1	0.5	0.916667	0.362515	0.916667	0.362515
GBP2	0	0	0	4	4	3	0	3	2	0.49	11	5	22.449	0.0040817	10.2041	0.0996796	0.454545	0.0697175
DUS3	0	0	0	3	5	3	2	5	2	0.49	11	9	22.449	0.015752	18.3673	0.047733	0.818182	0.306374
TMA19	1	1	1	3	4	4	3	3	3	3	11	9	3.66667	0.00763404	3	#DIV/0!	0.818182	0.0917517
RPS22A	2	1	2	2	3	6	3	3	1	5	11	7	2.2	0.116732	1.4	0.219097	0.636364	0.200472
RPL4A	3	2	1	2	6	3	2	5	6	6	11	13	1.83333	0.151671	2.16667	0.0911748	1.18182	0.357444
PYC2	3	3	2	3	3	5	2	3	4	8	11	9	1.375	0.136946	1.125	0.324725	0.818182	0.246286
ARG1	2	4	2	3	3	5	2	2	3	8	11	7	1.375	0.174321	0.875	0.342799	0.636364	0.0867101
RPA190	0	0	0	3	4	3	1	2	1	0.49	10	4	20.4082	0.00492623	8.16327	0.0285955	0.4	0.0066178
PFK1	0	0	0	4	2	4	2	4	1	0.49	10	7	20.4082	0.0188748	14.2857	0.0590414	0.7	0.210198
YMR099C	2	0	0	4	3	3	0	2	1	2	10	3	5	0.0192805	1.5	0.362515	0.3	0.0178263
MIR1	1	1	1	4	4	2	0	4	2	3	10	6	3.33333	0.0364137	2	0.238884	0.6	0.193404
ARF1	1	0	3	6	4	0	0	5	2	4	10	7	2.5	0.193263	1.75	0.297095	0.7	0.342527
NOP1	1	2	2	5	3	2	1	2	2	5	10	5	2	0.0953988	1	0.5	0.5	0.0953988
RPP0	2	4	2	3	4	3	1	3	3	8	10	7	1.25	0.219097	0.875	0.370761	0.7	0.136946
RPS18B	3	3	3	2	3	5	3	4	3	9	10	10	1.11111	0.370901	1.11111	0.211325	1	0.5
CPA2	0	0	0	3	4	2	0	4	1	0.49	9	5	18.3673	0.0175494	10.2041	0.14993	0.555556	0.196927
OLA1	0	0	0	1	1	7	3	8	3	0.49	9	14	18.3673	0.136197	28.5714	0.0536963	1.55556	0.278974
DBP3	0	0	0	3	3	3	1	3	1	0.49	9	5	18.3673	#DIV/0!	10.2041	0.0648059	0.555556	0.0917517
CDC60	1	0	0	1	2	6	2	5	2	1	9	9	9	0.109629	9	0.0523531	1	0.5
PAB1	0	0	2	2	2	5	3	1	2	2	9	6	4.5	0.0673062	3	0.103263	0.666667	0.22327
RPL18A	2	0	1	4	2	3	1	3	3	3	9	7	3	0.035242	2.33333	0.103263	0.777778	0.246286
RPL28	1	1	1	3	3	3	3	2	2	3	9	7	3	#DIV/0!	2.33333	0.0285955	0.777778	0.0917517
RPL32	2	1	1	3	2	4	0	3	1	4	9	4	2.25	0.0412209	1	0.5	0.444444	0.100087
SAM1	1	2	1	3	2	4	0	4	3	4	9	7	2.25	0.0412209	1.75	0.248479	0.777778	0.326405
FAS2	0	2	2	4	1	4	2	6	1	4	9	9	2.25	0.123806	2.25	0.198695	1	0.5
AHP1	2	3	0	2	5	2	3	5	4	5	9	12	1.8	0.187361	2.4	0.0510341	1.33333	0.22327
RPS23A	3	2	2	3	4	2	1	3	2	7	9	6	1.28571	0.193404	0.857143	0.324725	0.666667	0.143932
MET17	3	3	2	2	4	3	2	3	3	8	9	8	1.125	0.324725	1	0.5	0.888889	0.324725
BMH2	3	3	3	4	1	4	1	1	1	9	9	3	1	0.5	0.333333	#DIV/0!	0.333333	0.0917517
DED1	0	0	0	2	3	3	2	1	2	0.49	8	5	16.3265	0.00763404	10.2041	0.0188748	0.625	0.0505958
STI1	0	0	0	2	3	3	3	5	4	0.49	8	12	16.3265	0.00763404	24.4898	0.0101021	1.5	0.0667916
THS1	0	0	0	4	2	2	3	3	1	0.49	8	7	16.3265	0.0285955	14.2857	0.0364137	0.875	0.370761
SEC4	0	0	0	1	4	3	1	0	0	0.49	8	1	16.3265	0.0470892	2.04082	0.211325	0.125	0.0521235
TRP2	0	0	0	2	1	5	4	3	2	0.49	8	9	16.3265	0.078363	18.3673	0.0175494	1.125	0.409686
ARO8	1	0	0	3	2	3	0	2	0	1	8	2	8	0.0038813	2	0.342799	0.25	0.0382252
GLY1	0	1	0	3	3	2	1	4	0	1	8	5	8	0.0038813	5	0.192026	0.625	0.248479
RPS0A	1	1	0	3	2	3	0	3	2	2	8	5	4	0.0066178	2.5	0.189265	0.625	0.189265
RPS7B	1	0	1	3	3	2	1	2	2	2	8	5	4	0.0066178	2.5	0.0505958	0.625	0.0505958
RPS12	2	0	0	3	2	3	1	1	1	2	8	3	4	0.0382252	1.5	0.333333	0.375	0.0188748
RPL16A/B	1	1	1	3	3	2	3	4	3	3	8	10	2.66667	0.0188748	3.33333	0.00990197	1.25	0.1151
CPR1	1	2	0	2	3	3	2	2	4	3	8	8	2.66667	0.0412209	2.66667	0.0666163	1	0.5
BMH1	1	1	1	1	6	1	4	5	3	3	8	12	2.66667	0.211325	4	0.0175494	1.5	0.257562
ATP1	3	1	2	4	3	1	2	3	2	6	8	7	1.33333	0.283284	1.16667	0.324725	0.875	0.375369
GUA1	0	0	0	2	3	2	3	2	0	0.49	7	5	14.2857	0.00990197	10.2041	0.0996796	0.714286	0.269193
RRP3	0	0	0	2	3	2	0	4	0	0.49	7	4	14.2857	0.00990197	8.16327	0.211325	0.571429	0.267553
HYP2	0	0	0	3	3	1	2	3	3	0.49	7	8	14.2857	0.0364137	16.3265	0.00763404	1.14286	0.342799
SPT6	0	0	0	2	1	4	1	0	1	0.49	7	2	14.2857	0.0590414	4.08163	0.0917517	0.285714	0.0953988
RPS25A	0	0	0	3	4	0	0	4	0	0.49	7	4	14.2857	0.0958548	8.16327	0.211325	0.571429	0.303734
NOG1	0	0	0	1	1	5	4	1	0	0.49	7	5	14.2857	0.111111	10.2041	0.14993	0.714286	0.364686
RPL31A	0	2	0	2	4	1	0	3	5	2	7	8	3.5	0.105649	4	0.152526	1.14286	0.427996
OAC1	2	0	1	2	2	3	0	3	2	3	7	5	2.33333	0.0667916	1.66667	0.283284	0.714286	0.269193
COF1	2	0	1	3	3	1	0	3	2	3	7	5	2.33333	0.103263	1.66667	0.283284	0.714286	0.290644
GSP1	1	1	1	1	4	2	2	1	2	3	7	5	2.33333	0.134852	1.66667	0.0917517	0.714286	0.269193
SUP35	2	1	0	3	4	0	4	7	4	3	7	15	2.33333	0.196927	5	0.0183207	2.14286	0.0828196
NPL3	2	1	1	2	3	2	2	2	2	4	7	6	1.75	0.0505958	1.5	0.0917517	0.857143	0.211325
PDB1	1	1	2	2	4	1	1	4	2	4	7	7	1.75	0.189265	1.75	0.189265	1	0.5
HXK2	3	3	1	2	2	3	3	3	2	7	7	8	1	0.5	1.14286	0.342799	1.14286	0.259259
DDR48	8	8	7	3	2	2	3	2	0	23	7	5	0.304348	0.000173946	0.217391	0.00621818	0.714286	0.269193
ARB1	0	0	0	1	3	2	3	2	1	0.49	6	6	12.2449	0.03709	12.2449	0.03709	1	0.5
CDC48	0	0	0	1	3	2	0	5	0	0.49	6	5	12.2449	0.03709	10.2041	0.211325	0.833333	0.432258
ESS1	0	0	0	2	3	1	0	0	1	0.49	6	1	12.2449	0.03709	2.04082	0.211325	0.166667	0.0412209
NOP58	0	0	0	2	1	3	2	1	1	0.49	6	4	12.2449	0.03709	8.16327	0.0285955	0.666667	0.193404
POL5	0	0	0	1	3	2	0	3	0	0.49	6	3	12.2449	0.03709	6.12245	0.211325	0.5	0.22327
RRP12	0	0	0	2	1	3	0	1	0	0.49	6	1	12.2449	0.03709	2.04082	0.211325	0.166667	0.0412209
UTP22	0	0	0	1	3	2	0	0	0	0.49	6	0	12.2449	0.03709	0	#DIV/0!	0	0.03709
PHO88	0	0	0	0	3	3	1	1	2	0.49	6	4	12.2449	0.0917517	8.16327	0.0285955	0.666667	0.290657
MAP1	0	0	0	2	2	2	1	0	1	0.49	6	2	12.2449	#DIV/0!	4.08163	0.0917517	0.333333	0.0285955
SSC1	0	0	0	2	2	2	0	3	0	0.49	6	3	12.2449	#DIV/0!	6.12245	0.211325	0.5	0.211325
ASN1	1	0	0	2	2	2	0	2	0	1	6	2	6	0.0188748	2	0.342799	0.333333	0.0917517
SEC13	0	0	1	2	2	2	0	2	1	1	6	3	6	0.0188748	3	0.193404	0.5	0.112702
HTB2	1	0	0	3	3	0	0	3	2	1	6	5	6	0.116075	5	0.133347	0.833333	0.407542
CAM1	1	0	1	2	4	0	0	4	1	2	6	5	3	0.184251	2.5	0.248479	0.833333	0.425626
RPS26B	2	1	1	2	2	2	1	1	2	4	6	4	1.5	0.0917517	1	0.5	0.666667	0.0917517
RPL5	1	1	2	2	3	1	1	3	2	4	6	6	1.5	0.193404	1.5	0.193404	1	0.5
RPL2B	2	2	1	2	4	0	0	3	3	5	6	6	1.2	0.402108	1.2	0.388449	1	0.5
SIS1	4	4	2	1	4	1	2	4	4	10	6	10	0.6	0.168947	1	0.5	1.66667	0.168947
ACS2	0	0	0	2	2	1	0	0	0	0.49	5	0	10.2041	0.0188748	0	#DIV/0!	0	0.0188748
CBF5	0	0	0	2	2	1	0	0	1	0.49	5	1	10.2041	0.0188748	2.04082	0.211325	0.2	0.0237103
CCT3	0	0	0	2	1	2	0	1	1	0.49	5	2	10.2041	0.0188748	4.08163	0.0917517	0.4	0.0505958
ERG13	0	0	0	2	1	2	1	2	1	0.49	5	4	10.2041	0.0188748	8.16327	0.0285955	0.8	0.259259
HIS5	0	0	0	2	2	1	0	2	1	0.49	5	3	10.2041	0.0188748	6.12245	0.112702	0.6	0.193404
LHP1	0	0	0	1	2	2	0	0	1	0.49	5	1	10.2041	0.0188748	2.04082	0.211325	0.2	0.0237103
MRT4	0	0	0	1	2	2	0	1	1	0.49	5	2	10.2041	0.0188748	4.08163	0.0917517	0.4	0.0505958
RPS5	0	0	0	2	2	1	1	3	2	0.49	5	6	10.2041	0.0188748	12.2449	0.03709	1.2	0.324725
SUA7	0	0	0	2	2	1	2	1	1	0.49	5	4	10.2041	0.0188748	8.16327	0.0285955	0.8	0.259259
VMA1	0	0	0	1	2	2	3	1	1	0.49	5	5	10.2041	0.0188748	10.2041	0.0648059	1	0.5
ZPR1	0	0	0	2	1	2	1	1	0	0.49	5	2	10.2041	0.0188748	4.08163	0.0917517	0.4	0.0505958
ECM16	0	0	0	3	1	1	0	1	0	0.49	5	1	10.2041	0.0648059	2.04082	0.211325	0.2	0.0867101
HAS1	0	0	0	1	1	3	1	1	1	0.49	5	3	10.2041	0.0648059	6.12245	#DIV/0!	0.6	0.211325
NCL1	0	0	0	1	1	3	1	0	0	0.49	5	1	10.2041	0.0648059	2.04082	0.211325	0.2	0.0867101
RPL40A	0	0	0	1	1	3	1	3	1	0.49	5	5	10.2041	0.0648059	10.2041	0.0648059	1	0.5
GCD11	0	0	0	0	3	2	4	1	0	0.49	5	5	10.2041	0.0996796	10.2041	0.14993	1	0.5
NOP13	0	0	0	0	2	3	0	0	0	0.49	5	0	10.2041	0.0996796	0	#DIV/0!	0	0.0996796
YLR179C	0	0	0	0	2	3	2	2	2	0.49	5	6	10.2041	0.0996796	12.2449	#DIV/0!	1.2	0.370901
MDN1	0	0	0	1	0	4	0	0	0	0.49	5	0	10.2041	0.14993	0	#DIV/0!	0	0.14993
RPB2	0	0	0	1	0	4	3	4	2	0.49	5	9	10.2041	0.14993	18.3673	0.0175494	1.8	0.196927
RPP2B	0	1	0	1	2	2	1	1	1	1	5	3	5	0.0237103	3	0.0917517	0.6	0.0917517
SUP45	1	0	0	2	2	1	4	2	1	1	5	7	5	0.0237103	7	0.0697175	1.4	0.269193
ATP2	0	1	0	1	3	1	0	2	0	1	5	2	5	0.0867101	2	0.342799	0.4	0.174321
GPP2	1	0	0	1	1	3	2	2	1	1	5	5	5	0.0867101	5	0.0237103	1	0.5
DLD3	1	0	0	0	3	2	1	4	0	1	5	5	5	0.133347	5	0.192026	1	0.5
RPS13	1	1	0	1	2	2	2	1	2	2	5	5	2.5	0.0505958	2.5	0.0505958	1	0.5
RPL13A/B	0	1	1	1	1	3	3	3	5	2	5	11	2.5	0.136946	5.5	0.0142979	2.2	0.0505958
RPL1B	0	2	0	2	2	1	0	1	0	2	5	1	2.5	0.136946	0.5	0.342799	0.2	0.0237103
PGI1	1	1	1	2	2	1	1	3	2	3	5	6	1.66667	0.0917517	2	0.112702	1.2	0.324725
IPP1	1	1	1	0	2	3	1	2	2	3	5	5	1.66667	0.264298	1.66667	0.0917517	1	0.5
RPL14B	1	1	2	1	3	1	2	1	2	4	5	5	1.25	0.342799	1.25	0.259259	1	0.5
RPS15	2	2	0	2	2	1	1	3	1	4	5	5	1.25	0.342799	1.25	0.370761	1	0.5
WTM1	1	1	2	0	2	3	2	2	1	4	5	5	1.25	0.375369	1.25	0.259259	1	0.5
PET9	2	2	1	2	2	1	2	3	3	5	5	8	1	0.5	1.6	0.0505958	1.6	0.0505958
RPS2	2	1	2	1	3	1	0	1	1	5	5	2	1	0.5	0.4	0.0505958	0.4	0.136946
RPS7A	2	1	2	1	3	1	0	2	1	5	5	3	1	0.5	0.6	0.193404	0.6	0.246286
FAA4	0	0	0	1	1	2	0	1	1	0.49	4	2	8.16327	0.0285955	4.08163	0.0917517	0.5	0.1151
ILS1	0	0	0	1	1	2	2	3	2	0.49	4	7	8.16327	0.0285955	14.2857	0.00990197	1.75	0.0505958
ISW1	0	0	0	1	2	1	0	1	1	0.49	4	2	8.16327	0.0285955	4.08163	0.0917517	0.5	0.1151
KRE33	0	0	0	1	1	2	0	1	0	0.49	4	1	8.16327	0.0285955	2.04082	0.211325	0.25	0.0505958
KRR1	0	0	0	1	2	1	1	0	1	0.49	4	2	8.16327	0.0285955	4.08163	0.0917517	0.5	0.1151
LYS21	0	0	0	1	1	2	0	1	1	0.49	4	2	8.16327	0.0285955	4.08163	0.0917517	0.5	0.1151
MAK21	0	0	0	1	2	1	0	2	0	0.49	4	2	8.16327	0.0285955	4.08163	0.211325	0.5	0.219097
MRD1	0	0	0	1	2	1	1	1	1	0.49	4	3	8.16327	0.0285955	6.12245	#DIV/0!	0.75	0.211325
RLI1	0	0	0	1	1	2	0	1	0	0.49	4	1	8.16327	0.0285955	2.04082	0.211325	0.25	0.0505958
RNR2	0	0	0	2	1	1	1	0	1	0.49	4	2	8.16327	0.0285955	4.08163	0.0917517	0.5	0.1151
YOR051C	0	0	0	2	1	1	0	2	2	0.49	4	4	8.16327	0.0285955	8.16327	0.0917517	1	0.5
ZWF1	0	0	0	1	2	1	1	1	1	0.49	4	3	8.16327	0.0285955	6.12245	#DIV/0!	0.75	0.211325
INO80	0	0	0	2	0	2	0	1	1	0.49	4	2	8.16327	0.0917517	4.08163	0.0917517	0.5	0.219097
PWP1	0	0	0	0	2	2	0	0	0	0.49	4	0	8.16327	0.0917517	0	#DIV/0!	0	0.0917517
RPS17B	0	0	0	0	2	2	3	0	3	0.49	4	6	8.16327	0.0917517	12.2449	0.0917517	1.5	0.306374
TRP5	0	0	0	2	2	0	0	2	1	0.49	4	3	8.16327	0.0917517	6.12245	0.112702	0.75	0.362515
SAM2	0	0	0	0	3	1	2	0	1	0.49	4	3	8.16327	0.134852	6.12245	0.112702	0.75	0.385013
GDH1	0	0	0	0	4	0	0	3	0	0.49	4	3	8.16327	0.211325	6.12245	0.211325	0.75	0.425981
ALD6	0	0	1	2	1	1	2	1	0	1	4	3	4	0.0505958	3	0.193404	0.75	0.324725
SRO9	0	0	1	1	1	2	0	0	0	1	4	0	4	0.0505958	0	0.211325	0	0.0285955
STM1	0	1	0	1	2	1	0	2	0	1	4	2	4	0.0505958	2	0.342799	0.5	0.219097
HHF1	0	1	0	2	2	0	3	3	2	1	4	8	4	0.136946	8	0.0038813	2	0.0867101
ILV3	0	1	0	3	1	0	2	2	0	1	4	4	4	0.189265	4	0.136946	1	0.5
FPP1	1	0	1	1	2	1	2	3	2	2	4	7	2	0.1151	3.5	0.0120551	1.75	0.0505958
HMS2	0	1	1	1	2	1	1	2	2	2	4	5	2	0.1151	2.5	0.0505958	1.25	0.259259
HOM6	1	0	1	1	2	1	1	1	1	2	4	3	2	0.1151	1.5	0.211325	0.75	0.211325
LEU4	1	1	1	2	1	1	2	2	0	3	4	4	1.33333	0.211325	1.33333	0.333333	1	0.5
HOM2	1	2	0	2	1	1	3	2	3	3	4	8	1.33333	0.324725	2.66667	0.0412209	2	0.0237103
PSA1	2	1	1	0	1	3	1	1	3	4	4	5	1	0.5	1.25	0.342799	1.25	0.389553
RPL38	2	1	3	1	1	2	2	2	3	6	4	7	0.666667	0.193404	1.16667	0.324725	1.75	0.0505958
AHA1	0	0	0	1	0	2	0	2	1	0.49	3	3	6.12245	0.112702	6.12245	0.112702	1	0.5
APE2	0	0	0	0	1	2	0	0	1	0.49	3	1	6.12245	0.112702	2.04082	0.211325	0.333333	0.193404
CHC1	0	0	0	0	1	2	0	2	1	0.49	3	3	6.12245	0.112702	6.12245	0.112702	1	0.5
CHD1	0	0	0	0	1	2	0	0	1	0.49	3	1	6.12245	0.112702	2.04082	0.211325	0.333333	0.193404
CST6	0	0	0	0	1	2	0	0	0	0.49	3	0	6.12245	0.112702	0	#DIV/0!	0	0.112702
NOP14	0	0	0	0	1	2	0	0	0	0.49	3	0	6.12245	0.112702	0	#DIV/0!	0	0.112702
NRD1	0	0	0	0	1	2	0	0	0	0.49	3	0	6.12245	0.112702	0	#DIV/0!	0	0.112702
PUP3	0	0	0	1	2	0	0	2	0	0.49	3	2	6.12245	0.112702	4.08163	0.211325	0.666667	0.362515
RBG1	0	0	0	1	0	2	0	0	0	0.49	3	0	6.12245	0.112702	0	#DIV/0!	0	0.112702
SCL1	0	0	0	0	2	1	0	1	0	0.49	3	1	6.12245	0.112702	2.04082	0.211325	0.333333	0.193404
SEC27	0	0	0	2	1	0	0	1	0	0.49	3	1	6.12245	0.112702	2.04082	0.211325	0.333333	0.193404
TAL1	0	0	0	0	2	1	1	0	2	0.49	3	3	6.12245	0.112702	6.12245	0.112702	1	0.5
YNL010W	0	0	0	0	1	2	0	1	1	0.49	3	2	6.12245	0.112702	4.08163	0.0917517	0.666667	0.324725
YRB1	0	0	0	1	0	2	0	0	1	0.49	3	1	6.12245	0.112702	2.04082	0.211325	0.333333	0.193404
LIA1	0	0	0	0	0	3	0	0	0	0.49	3	0	6.12245	0.211325	0	#DIV/0!	0	0.211325
RFA1	0	0	0	0	0	3	2	0	0	0.49	3	2	6.12245	0.211325	4.08163	0.211325	0.666667	0.398585
YHR020W	0	0	0	0	0	3	0	2	0	0.49	3	2	6.12245	0.211325	4.08163	0.211325	0.666667	0.398585
ADE3	0	0	0	1	1	1	0	2	0	0.49	3	2	6.12245	#DIV/0!	4.08163	0.211325	0.666667	0.333333
APA1	0	0	0	1	1	1	0	0	0	0.49	3	0	6.12245	#DIV/0!	0	#DIV/0!	0	#DIV/0!
ARC1	0	0	0	1	1	1	0	1	1	0.49	3	2	6.12245	#DIV/0!	4.08163	0.0917517	0.666667	0.211325
DHH1	0	0	0	1	1	1	0	1	1	0.49	3	2	6.12245	#DIV/0!	4.08163	0.0917517	0.666667	0.211325
DST1	0	0	0	1	1	1	1	2	1	0.49	3	4	6.12245	#DIV/0!	8.16327	0.0285955	1.33333	0.211325
ERG10	0	0	0	1	1	1	1	0	0	0.49	3	1	6.12245	#DIV/0!	2.04082	0.211325	0.333333	0.0917517
MTR4	0	0	0	1	1	1	0	1	0	0.49	3	1	6.12245	#DIV/0!	2.04082	0.211325	0.333333	0.0917517
NAB3	0	0	0	1	1	1	0	1	0	0.49	3	1	6.12245	#DIV/0!	2.04082	0.211325	0.333333	0.0917517
NOP4	0	0	0	1	1	1	2	1	0	0.49	3	3	6.12245	#DIV/0!	6.12245	0.112702	1	0.5
PRP8	0	0	0	1	1	1	0	0	0	0.49	3	0	6.12245	#DIV/0!	0	#DIV/0!	0	#DIV/0!
PUS1	0	0	0	1	1	1	0	1	0	0.49	3	1	6.12245	#DIV/0!	2.04082	0.211325	0.333333	0.0917517
RPF1	0	0	0	1	1	1	0	0	0	0.49	3	0	6.12245	#DIV/0!	0	#DIV/0!	0	#DIV/0!
SDA1	0	0	0	1	1	1	0	0	0	0.49	3	0	6.12245	#DIV/0!	0	#DIV/0!	0	#DIV/0!
SEC21	0	0	0	1	1	1	0	0	0	0.49	3	0	6.12245	#DIV/0!	0	#DIV/0!	0	#DIV/0!
SET3	0	0	0	1	1	1	0	0	0	0.49	3	0	6.12245	#DIV/0!	0	#DIV/0!	0	#DIV/0!
SHM2	0	0	0	1	1	1	0	2	0	0.49	3	2	6.12245	#DIV/0!	4.08163	0.211325	0.666667	0.333333
TEP1	0	0	0	1	1	1	0	0	0	0.49	3	0	6.12245	#DIV/0!	0	#DIV/0!	0	#DIV/0!
TFG1	0	0	0	1	1	1	2	0	1	0.49	3	3	6.12245	#DIV/0!	6.12245	0.112702	1	0.5
TRM8	0	0	0	1	1	1	0	0	1	0.49	3	1	6.12245	#DIV/0!	2.04082	0.211325	0.333333	0.0917517
TRM82	0	0	0	1	1	1	0	0	1	0.49	3	1	6.12245	#DIV/0!	2.04082	0.211325	0.333333	0.0917517
YKR078W	0	0	0	1	1	1	0	1	1	0.49	3	2	6.12245	#DIV/0!	4.08163	0.0917517	0.666667	0.211325
YMR226C	0	0	0	1	1	1	1	1	1	0.49	3	3	6.12245	#DIV/0!	6.12245	#DIV/0!	1	#DIV/0!
YPT7	0	0	0	1	1	1	0	1	0	0.49	3	1	6.12245	#DIV/0!	2.04082	0.211325	0.333333	0.0917517
SER3	1	0	0	1	1	1	0	2	0	1	3	2	3	0.0917517	2	0.342799	0.666667	0.333333
SSH1	1	0	0	1	1	1	0	0	1	1	3	1	3	0.0917517	1	0.5	0.333333	0.0917517
TSA1	0	1	0	1	1	1	0	1	1	1	3	2	3	0.0917517	2	0.259259	0.666667	0.211325
GLS1	1	0	0	0	1	2	0	0	0	1	3	0	3	0.193404	0	0.211325	0	0.112702
TY1A-PR1	0	0	1	0	0	3	0	0	0	1	3	0	3	0.290657	0	0.211325	0	0.211325
DPM1	1	1	0	1	1	1	0	2	1	2	3	3	1.5	0.211325	1.5	0.324725	1	0.5
RPL35A	0	2	0	1	1	1	0	1	2	2	3	3	1.5	0.333333	1.5	0.362515	1	0.5
RPL43B	1	1	1	2	1	0	0	1	1	3	3	2	1	0.5	0.666667	0.211325	0.666667	0.324725
GAR1	1	1	1	1	1	1	0	1	1	3	3	2	1	#DIV/0!	0.666667	0.211325	0.666667	0.211325
SSE1/2	1	1	1	1	1	1	0	1	1	3	3	2	1	#DIV/0!	0.666667	0.211325	0.666667	0.211325
AIM34	0	0	0	1	1	0	0	0	1	0.49	2	1	4.08163	0.0917517	2.04082	0.211325	0.5	0.259259
ARO1	0	0	0	1	1	0	0	0	1	0.49	2	1	4.08163	0.0917517	2.04082	0.211325	0.5	0.259259
ARO3	0	0	0	0	1	1	0	0	0	0.49	2	0	4.08163	0.0917517	0	#DIV/0!	0	0.0917517
CCT8	0	0	0	0	1	1	0	1	0	0.49	2	1	4.08163	0.0917517	2.04082	0.211325	0.5	0.259259
CDC33	0	0	0	1	1	0	0	1	0	0.49	2	1	4.08163	0.0917517	2.04082	0.211325	0.5	0.259259
CDC9	0	0	0	1	1	0	0	1	0	0.49	2	1	4.08163	0.0917517	2.04082	0.211325	0.5	0.259259
DBP10	0	0	0	1	1	0	0	0	0	0.49	2	0	4.08163	0.0917517	0	#DIV/0!	0	0.0917517
DBP4	0	0	0	1	1	0	0	1	1	0.49	2	2	4.08163	0.0917517	4.08163	0.0917517	1	0.5
DCP1	0	0	0	0	1	1	0	0	0	0.49	2	0	4.08163	0.0917517	0	#DIV/0!	0	0.0917517
DIS3	0	0	0	0	1	1	0	1	0	0.49	2	1	4.08163	0.0917517	2.04082	0.211325	0.5	0.259259
ERV14	0	0	0	1	1	0	0	1	0	0.49	2	1	4.08163	0.0917517	2.04082	0.211325	0.5	0.259259
FMP52	0	0	0	0	1	1	0	0	0	0.49	2	0	4.08163	0.0917517	0	#DIV/0!	0	0.0917517
FUN30	0	0	0	0	1	1	1	1	1	0.49	2	3	4.08163	0.0917517	6.12245	#DIV/0!	1.5	0.211325
FUR1	0	0	0	1	1	0	1	1	0	0.49	2	2	4.08163	0.0917517	4.08163	0.0917517	1	0.5
GDH3	0	0	0	1	0	1	0	0	0	0.49	2	0	4.08163	0.0917517	0	#DIV/0!	0	0.0917517
GLN4	0	0	0	1	0	1	0	2	1	0.49	2	3	4.08163	0.0917517	6.12245	0.112702	1.5	0.324725
GRS1	0	0	0	0	1	1	0	0	0	0.49	2	0	4.08163	0.0917517	0	#DIV/0!	0	0.0917517
HCH1	0	0	0	1	0	1	1	0	0	0.49	2	1	4.08163	0.0917517	2.04082	0.211325	0.5	0.259259
HHO1	0	0	0	1	1	0	0	0	0	0.49	2	0	4.08163	0.0917517	0	#DIV/0!	0	0.0917517
HSP104	0	0	0	0	1	1	1	1	0	0.49	2	2	4.08163	0.0917517	4.08163	0.0917517	1	0.5
KAP123	0	0	0	1	0	1	0	1	0	0.49	2	1	4.08163	0.0917517	2.04082	0.211325	0.5	0.259259
KEM1	0	0	0	1	1	0	0	0	0	0.49	2	0	4.08163	0.0917517	0	#DIV/0!	0	0.0917517
MMS4	0	0	0	1	1	0	0	0	0	0.49	2	0	4.08163	0.0917517	0	#DIV/0!	0	0.0917517
MSH2	0	0	0	1	0	1	0	0	0	0.49	2	0	4.08163	0.0917517	0	#DIV/0!	0	0.0917517
NOC3	0	0	0	0	1	1	0	0	0	0.49	2	0	4.08163	0.0917517	0	#DIV/0!	0	0.0917517
NPP1	0	0	0	1	1	0	0	0	0	0.49	2	0	4.08163	0.0917517	0	#DIV/0!	0	0.0917517
ORC5	0	0	0	1	1	0	0	1	0	0.49	2	1	4.08163	0.0917517	2.04082	0.211325	0.5	0.259259
OST2	0	0	0	1	1	0	0	1	0	0.49	2	1	4.08163	0.0917517	2.04082	0.211325	0.5	0.259259
PAP1	0	0	0	0	1	1	0	1	0	0.49	2	1	4.08163	0.0917517	2.04082	0.211325	0.5	0.259259
PBP1	0	0	0	0	1	1	1	0	0	0.49	2	1	4.08163	0.0917517	2.04082	0.211325	0.5	0.259259
PHO13	0	0	0	1	1	0	1	1	0	0.49	2	2	4.08163	0.0917517	4.08163	0.0917517	1	0.5
POL3	0	0	0	0	1	1	0	1	0	0.49	2	1	4.08163	0.0917517	2.04082	0.211325	0.5	0.259259
PRE6	0	0	0	1	0	1	1	1	0	0.49	2	2	4.08163	0.0917517	4.08163	0.0917517	1	0.5
PRO2	0	0	0	0	1	1	1	1	0	0.49	2	2	4.08163	0.0917517	4.08163	0.0917517	1	0.5
PRP16	0	0	0	1	1	0	0	0	0	0.49	2	0	4.08163	0.0917517	0	#DIV/0!	0	0.0917517
PRP19	0	0	0	0	1	1	0	0	0	0.49	2	0	4.08163	0.0917517	0	#DIV/0!	0	0.0917517
RAD23	0	0	0	0	1	1	1	0	0	0.49	2	1	4.08163	0.0917517	2.04082	0.211325	0.5	0.259259
RDI1	0	0	0	1	1	0	0	1	0	0.49	2	1	4.08163	0.0917517	2.04082	0.211325	0.5	0.259259
RER2	0	0	0	1	0	1	0	1	0	0.49	2	1	4.08163	0.0917517	2.04082	0.211325	0.5	0.259259
RFC1	0	0	0	0	1	1	0	1	0	0.49	2	1	4.08163	0.0917517	2.04082	0.211325	0.5	0.259259
RPA2	0	0	0	1	0	1	1	1	0	0.49	2	2	4.08163	0.0917517	4.08163	0.0917517	1	0.5
RRF1	0	0	0	1	1	0	0	1	1	0.49	2	2	4.08163	0.0917517	4.08163	0.0917517	1	0.5
RSP5	0	0	0	1	1	0	0	2	0	0.49	2	2	4.08163	0.0917517	4.08163	0.211325	1	0.5
RTN1	0	0	0	0	1	1	0	0	0	0.49	2	0	4.08163	0.0917517	0	#DIV/0!	0	0.0917517
SAS10	0	0	0	1	0	1	0	0	0	0.49	2	0	4.08163	0.0917517	0	#DIV/0!	0	0.0917517
SEC63	0	0	0	1	1	0	0	1	0	0.49	2	1	4.08163	0.0917517	2.04082	0.211325	0.5	0.259259
SGD1	0	0	0	1	1	0	0	0	0	0.49	2	0	4.08163	0.0917517	0	#DIV/0!	0	0.0917517
SIN3	0	0	0	1	0	1	1	1	0	0.49	2	2	4.08163	0.0917517	4.08163	0.0917517	1	0.5
SRP1	0	0	0	1	0	1	0	0	1	0.49	2	1	4.08163	0.0917517	2.04082	0.211325	0.5	0.259259
SRP40	0	0	0	0	1	1	1	1	0	0.49	2	2	4.08163	0.0917517	4.08163	0.0917517	1	0.5
STH1	0	0	0	1	0	1	0	1	0	0.49	2	1	4.08163	0.0917517	2.04082	0.211325	0.5	0.259259
UBA1	0	0	0	1	1	0	0	1	0	0.49	2	1	4.08163	0.0917517	2.04082	0.211325	0.5	0.259259
UTP15	0	0	0	1	0	1	0	0	0	0.49	2	0	4.08163	0.0917517	0	#DIV/0!	0	0.0917517
YCR016W	0	0	0	1	1	0	0	0	0	0.49	2	0	4.08163	0.0917517	0	#DIV/0!	0	0.0917517
YDR239C	0	0	0	0	1	1	1	0	0	0.49	2	1	4.08163	0.0917517	2.04082	0.211325	0.5	0.259259
YEL047C	0	0	0	1	1	0	0	1	0	0.49	2	1	4.08163	0.0917517	2.04082	0.211325	0.5	0.259259
YLR108C	0	0	0	0	1	1	0	1	2	0.49	2	3	4.08163	0.0917517	6.12245	0.112702	1.5	0.324725
YOL077C	0	0	0	0	1	1	0	0	1	0.49	2	1	4.08163	0.0917517	2.04082	0.211325	0.5	0.259259
YPR1	0	0	0	1	1	0	0	1	0	0.49	2	1	4.08163	0.0917517	2.04082	0.211325	0.5	0.259259
ADE2	0	0	0	0	0	2	1	0	0	0.49	2	1	4.08163	0.211325	2.04082	0.211325	0.5	0.342799
ADH6	0	0	0	0	2	0	0	2	1	0.49	2	3	4.08163	0.211325	6.12245	0.112702	1.5	0.362515
GPD2	0	0	0	0	0	2	0	0	1	0.49	2	1	4.08163	0.211325	2.04082	0.211325	0.5	0.342799
HRP1	0	0	0	0	2	0	0	1	1	0.49	2	2	4.08163	0.211325	4.08163	0.0917517	1	0.5
HXK1	0	0	0	0	2	0	0	2	0	0.49	2	2	4.08163	0.211325	4.08163	0.211325	1	0.5
IDP1	0	0	0	2	0	0	0	2	0	0.49	2	2	4.08163	0.211325	4.08163	0.211325	1	0.5
ILV2	0	0	0	0	2	0	0	1	0	0.49	2	1	4.08163	0.211325	2.04082	0.211325	0.5	0.342799
NAB2	0	0	0	0	0	2	0	0	0	0.49	2	0	4.08163	0.211325	0	#DIV/0!	0	0.211325
RDH54	0	0	0	2	0	0	0	1	0	0.49	2	1	4.08163	0.211325	2.04082	0.211325	0.5	0.342799
REP1	0	0	0	0	0	2	2	2	0	0.49	2	4	4.08163	0.211325	8.16327	0.0917517	2	0.259259
SAC1	0	0	0	0	0	2	0	0	0	0.49	2	0	4.08163	0.211325	0	#DIV/0!	0	0.211325
SGF29	0	0	0	0	0	2	0	0	0	0.49	2	0	4.08163	0.211325	0	#DIV/0!	0	0.211325
TRX1	0	0	0	0	0	2	0	2	1	0.49	2	3	4.08163	0.211325	6.12245	0.112702	1.5	0.362515
ZRT1	0	0	0	0	2	0	0	0	0	0.49	2	0	4.08163	0.211325	0	#DIV/0!	0	0.211325
RPO31	1	0	0	1	1	0	0	0	0	1	2	0	2	0.259259	0	0.211325	0	0.0917517
RPS31	1	0	0	0	1	1	0	1	0	1	2	1	2	0.259259	1	0.5	0.5	0.259259
SUI3	1	0	0	1	1	0	0	1	0	1	2	1	2	0.259259	1	0.5	0.5	0.259259
YIL169C	1	0	0	1	1	0	0	0	0	1	2	0	2	0.259259	0	0.211325	0	0.0917517
ARF2	0	2	0	1	1	0	2	2	1	2	2	5	1	0.5	2.5	0.136946	2.5	0.0505958
BAT1	1	1	0	0	2	0	0	2	0	2	2	2	1	0.5	1	0.5	1	0.5
ENO1	0	1	1	0	1	1	4	0	3	2	2	7	1	0.5	3.5	0.149008	3.5	0.149008
ERG6	0	1	1	0	0	2	1	1	0	2	2	2	1	0.5	1	0.5	1	0.5
SPC24	1	1	0	1	0	1	0	1	1	2	2	2	1	0.5	1	0.5	1	0.5
YBR225W	0	0	2	1	0	1	0	0	0	2	2	0	1	0.5	0	0.211325	0	0.0917517
NUP100	0	2	1	1	1	0	0	1	0	3	2	1	0.666667	0.324725	0.333333	0.193404	0.5	0.259259
RPL42A	0	1	2	0	1	1	1	0	1	3	2	2	0.666667	0.324725	0.666667	0.324725	1	0.5
AAT2	0	0	0	0	0	1	0	0	1	0.49	1	1	2.04082	0.211325	2.04082	0.211325	1	0.5
ADR6	0	0	0	0	1	0	0	0	0	0.49	1	0	2.04082	0.211325	0	#DIV/0!	0	0.211325
AFI1	0	0	0	0	1	0	0	1	0	0.49	1	1	2.04082	0.211325	2.04082	0.211325	1	0.5
ALA1	0	0	0	1	0	0	0	1	1	0.49	1	2	2.04082	0.211325	4.08163	0.0917517	2	0.259259
AMS1	0	0	0	0	0	1	0	0	0	0.49	1	0	2.04082	0.211325	0	#DIV/0!	0	0.211325
APE3	0	0	0	0	1	0	0	0	0	0.49	1	0	2.04082	0.211325	0	#DIV/0!	0	0.211325
APT1	0	0	0	0	1	0	0	0	0	0.49	1	0	2.04082	0.211325	0	#DIV/0!	0	0.211325
ARA1	0	0	0	0	1	0	0	1	0	0.49	1	1	2.04082	0.211325	2.04082	0.211325	1	0.5
ARC19	0	0	0	0	1	0	0	2	0	0.49	1	2	2.04082	0.211325	4.08163	0.211325	2	0.342799
ARC35	0	0	0	1	0	0	0	0	0	0.49	1	0	2.04082	0.211325	0	#DIV/0!	0	0.211325
ARG4	0	0	0	0	1	0	0	0	0	0.49	1	0	2.04082	0.211325	0	#DIV/0!	0	0.211325
ARO4	0	0	0	0	0	1	0	0	1	0.49	1	1	2.04082	0.211325	2.04082	0.211325	1	0.5
ARP2	0	0	0	0	0	1	0	0	0	0.49	1	0	2.04082	0.211325	0	#DIV/0!	0	0.211325
ASN2	0	0	0	0	0	1	0	1	2	0.49	1	3	2.04082	0.211325	6.12245	0.112702	3	0.193404
BDF1	0	0	0	1	0	0	0	0	0	0.49	1	0	2.04082	0.211325	0	#DIV/0!	0	0.211325
BIK1	0	0	0	0	1	0	0	0	0	0.49	1	0	2.04082	0.211325	0	#DIV/0!	0	0.211325
BMS1	0	0	0	0	1	0	0	1	1	0.49	1	2	2.04082	0.211325	4.08163	0.0917517	2	0.259259
BNA1	0	0	0	0	0	1	1	0	0	0.49	1	1	2.04082	0.211325	2.04082	0.211325	1	0.5
BRE1	0	0	0	1	0	0	0	0	0	0.49	1	0	2.04082	0.211325	0	#DIV/0!	0	0.211325
BUD2	0	0	0	0	1	0	0	0	0	0.49	1	0	2.04082	0.211325	0	#DIV/0!	0	0.211325
CAP2	0	0	0	0	1	0	1	0	0	0.49	1	1	2.04082	0.211325	2.04082	0.211325	1	0.5
CBC2	0	0	0	0	1	0	0	0	0	0.49	1	0	2.04082	0.211325	0	#DIV/0!	0	0.211325
CBP3	0	0	0	1	0	0	0	0	0	0.49	1	0	2.04082	0.211325	0	#DIV/0!	0	0.211325
CCS1	0	0	0	1	0	0	0	0	0	0.49	1	0	2.04082	0.211325	0	#DIV/0!	0	0.211325
CDC28	0	0	0	0	1	0	0	0	0	0.49	1	0	2.04082	0.211325	0	#DIV/0!	0	0.211325
CDC39	0	0	0	1	0	0	0	0	0	0.49	1	0	2.04082	0.211325	0	#DIV/0!	0	0.211325
CKA2	0	0	0	1	0	0	0	1	0	0.49	1	1	2.04082	0.211325	2.04082	0.211325	1	0.5
COS9	0	0	0	0	0	1	0	0	0	0.49	1	0	2.04082	0.211325	0	#DIV/0!	0	0.211325
CPA1	0	0	0	0	1	0	0	1	0	0.49	1	1	2.04082	0.211325	2.04082	0.211325	1	0.5
CRN1	0	0	0	0	1	0	0	1	0	0.49	1	1	2.04082	0.211325	2.04082	0.211325	1	0.5
CTF4	0	0	0	0	0	1	0	0	0	0.49	1	0	2.04082	0.211325	0	#DIV/0!	0	0.211325
CTR9	0	0	0	0	0	1	0	0	0	0.49	1	0	2.04082	0.211325	0	#DIV/0!	0	0.211325
CYS3	0	0	0	1	0	0	0	1	0	0.49	1	1	2.04082	0.211325	2.04082	0.211325	1	0.5
DBP7	0	0	0	0	1	0	0	0	0	0.49	1	0	2.04082	0.211325	0	#DIV/0!	0	0.211325
DFG16	0	0	0	0	1	0	0	0	0	0.49	1	0	2.04082	0.211325	0	#DIV/0!	0	0.211325
DIA1	0	0	0	0	0	1	0	0	0	0.49	1	0	2.04082	0.211325	0	#DIV/0!	0	0.211325
EAF3	0	0	0	0	0	1	0	0	0	0.49	1	0	2.04082	0.211325	0	#DIV/0!	0	0.211325
EGD2	0	0	0	0	0	1	1	1	1	0.49	1	3	2.04082	0.211325	6.12245	#DIV/0!	3	0.0917517
ERB1	0	0	0	1	0	0	0	0	0	0.49	1	0	2.04082	0.211325	0	#DIV/0!	0	0.211325
ERG19	0	0	0	1	0	0	0	1	0	0.49	1	1	2.04082	0.211325	2.04082	0.211325	1	0.5
ERG26	0	0	0	1	0	0	0	0	0	0.49	1	0	2.04082	0.211325	0	#DIV/0!	0	0.211325
EXO1	0	0	0	0	1	0	0	0	0	0.49	1	0	2.04082	0.211325	0	#DIV/0!	0	0.211325
FCY1	0	0	0	0	0	1	1	0	0	0.49	1	1	2.04082	0.211325	2.04082	0.211325	1	0.5
FIG4	0	0	0	1	0	0	0	0	0	0.49	1	0	2.04082	0.211325	0	#DIV/0!	0	0.211325
FPR1	0	0	0	0	1	0	0	0	0	0.49	1	0	2.04082	0.211325	0	#DIV/0!	0	0.211325
FPR3	0	0	0	0	1	0	0	2	0	0.49	1	2	2.04082	0.211325	4.08163	0.211325	2	0.342799
FRT1	0	0	0	0	1	0	0	0	0	0.49	1	0	2.04082	0.211325	0	#DIV/0!	0	0.211325
GAL11	0	0	0	0	1	0	0	0	0	0.49	1	0	2.04082	0.211325	0	#DIV/0!	0	0.211325
GAS2	0	0	0	1	0	0	0	1	0	0.49	1	1	2.04082	0.211325	2.04082	0.211325	1	0.5
GCY1	0	0	0	0	0	1	0	0	0	0.49	1	0	2.04082	0.211325	0	#DIV/0!	0	0.211325
GDI1	0	0	0	0	1	0	0	1	0	0.49	1	1	2.04082	0.211325	2.04082	0.211325	1	0.5
GET3	0	0	0	0	0	1	1	1	1	0.49	1	3	2.04082	0.211325	6.12245	#DIV/0!	3	0.0917517
GLC7	0	0	0	0	0	1	0	0	1	0.49	1	1	2.04082	0.211325	2.04082	0.211325	1	0.5
GLK1	0	0	0	0	1	0	0	1	0	0.49	1	1	2.04082	0.211325	2.04082	0.211325	1	0.5
GLN1	0	0	0	0	1	0	1	0	0	0.49	1	1	2.04082	0.211325	2.04082	0.211325	1	0.5
GLN3	0	0	0	0	0	1	0	0	0	0.49	1	0	2.04082	0.211325	0	#DIV/0!	0	0.211325
GLR1	0	0	0	0	0	1	0	0	0	0.49	1	0	2.04082	0.211325	0	#DIV/0!	0	0.211325
GLT1	0	0	0	1	0	0	0	0	0	0.49	1	0	2.04082	0.211325	0	#DIV/0!	0	0.211325
GRC3	0	0	0	0	1	0	0	1	0	0.49	1	1	2.04082	0.211325	2.04082	0.211325	1	0.5
GSF2	0	0	0	0	0	1	0	0	0	0.49	1	0	2.04082	0.211325	0	#DIV/0!	0	0.211325
GSY2	0	0	0	0	1	0	0	0	0	0.49	1	0	2.04082	0.211325	0	#DIV/0!	0	0.211325
HCS1	0	0	0	0	0	1	1	0	0	0.49	1	1	2.04082	0.211325	2.04082	0.211325	1	0.5
HEF3	0	0	0	0	1	0	1	0	0	0.49	1	1	2.04082	0.211325	2.04082	0.211325	1	0.5
HEX2	0	0	0	0	1	0	0	0	0	0.49	1	0	2.04082	0.211325	0	#DIV/0!	0	0.211325
HIP1	0	0	0	0	0	1	0	0	0	0.49	1	0	2.04082	0.211325	0	#DIV/0!	0	0.211325
HIS3	0	0	0	0	1	0	0	1	0	0.49	1	1	2.04082	0.211325	2.04082	0.211325	1	0.5
HMO1	0	0	0	0	1	0	0	0	0	0.49	1	0	2.04082	0.211325	0	#DIV/0!	0	0.211325
HNT1	0	0	0	0	1	0	0	0	0	0.49	1	0	2.04082	0.211325	0	#DIV/0!	0	0.211325
HOL1	0	0	0	1	0	0	0	0	0	0.49	1	0	2.04082	0.211325	0	#DIV/0!	0	0.211325
HRB1	0	0	0	0	1	0	0	0	0	0.49	1	0	2.04082	0.211325	0	#DIV/0!	0	0.211325
HSP42	0	0	0	0	1	0	0	1	0	0.49	1	1	2.04082	0.211325	2.04082	0.211325	1	0.5
IFA38	0	0	0	0	0	1	1	0	0	0.49	1	1	2.04082	0.211325	2.04082	0.211325	1	0.5
IZH3	0	0	0	0	1	0	0	0	0	0.49	1	0	2.04082	0.211325	0	#DIV/0!	0	0.211325
KAP104	0	0	0	0	0	1	0	1	0	0.49	1	1	2.04082	0.211325	2.04082	0.211325	1	0.5
KES1	0	0	0	0	1	0	0	2	0	0.49	1	2	2.04082	0.211325	4.08163	0.211325	2	0.342799
KIP1	0	0	0	0	0	1	0	1	0	0.49	1	1	2.04082	0.211325	2.04082	0.211325	1	0.5
KRI1	0	0	0	0	1	0	0	0	1	0.49	1	1	2.04082	0.211325	2.04082	0.211325	1	0.5
KRS1	0	0	0	0	0	1	0	0	0	0.49	1	0	2.04082	0.211325	0	#DIV/0!	0	0.211325
LAP3	0	0	0	0	1	0	0	0	0	0.49	1	0	2.04082	0.211325	0	#DIV/0!	0	0.211325
LAS1	0	0	0	0	1	0	0	1	0	0.49	1	1	2.04082	0.211325	2.04082	0.211325	1	0.5
LCD1	0	0	0	1	0	0	0	0	0	0.49	1	0	2.04082	0.211325	0	#DIV/0!	0	0.211325
LDB19	0	0	0	0	0	1	0	0	0	0.49	1	0	2.04082	0.211325	0	#DIV/0!	0	0.211325
LIF1	0	0	0	1	0	0	0	0	0	0.49	1	0	2.04082	0.211325	0	#DIV/0!	0	0.211325
MAK11	0	0	0	1	0	0	0	0	0	0.49	1	0	2.04082	0.211325	0	#DIV/0!	0	0.211325
MAK5	0	0	0	0	0	1	0	0	1	0.49	1	1	2.04082	0.211325	2.04082	0.211325	1	0.5
MBF1	0	0	0	0	0	1	1	0	1	0.49	1	2	2.04082	0.211325	4.08163	0.0917517	2	0.259259
MDL2	0	0	0	0	0	1	0	0	0	0.49	1	0	2.04082	0.211325	0	#DIV/0!	0	0.211325
MEU1	0	0	0	0	1	0	0	1	1	0.49	1	2	2.04082	0.211325	4.08163	0.0917517	2	0.259259
MGE1	0	0	0	1	0	0	0	0	1	0.49	1	1	2.04082	0.211325	2.04082	0.211325	1	0.5
MGS1	0	0	0	0	0	1	0	0	0	0.49	1	0	2.04082	0.211325	0	#DIV/0!	0	0.211325
MLH3	0	0	0	0	1	0	0	0	0	0.49	1	0	2.04082	0.211325	0	#DIV/0!	0	0.211325
MLP1	0	0	0	0	0	1	0	0	0	0.49	1	0	2.04082	0.211325	0	#DIV/0!	0	0.211325
MOB1	0	0	0	0	0	1	0	0	0	0.49	1	0	2.04082	0.211325	0	#DIV/0!	0	0.211325
MPH1	0	0	0	0	0	1	0	0	0	0.49	1	0	2.04082	0.211325	0	#DIV/0!	0	0.211325
MPP10	0	0	0	0	0	1	0	0	0	0.49	1	0	2.04082	0.211325	0	#DIV/0!	0	0.211325
MRH1	0	0	0	0	0	1	0	1	0	0.49	1	1	2.04082	0.211325	2.04082	0.211325	1	0.5
MRN1	0	0	0	0	0	1	1	1	0	0.49	1	2	2.04082	0.211325	4.08163	0.0917517	2	0.259259
MRS3	0	0	0	0	1	0	0	0	0	0.49	1	0	2.04082	0.211325	0	#DIV/0!	0	0.211325
MSH6	0	0	0	0	0	1	0	0	0	0.49	1	0	2.04082	0.211325	0	#DIV/0!	0	0.211325
MTC4	0	0	0	0	0	1	0	0	1	0.49	1	1	2.04082	0.211325	2.04082	0.211325	1	0.5
MYO5	0	0	0	0	1	0	0	0	0	0.49	1	0	2.04082	0.211325	0	#DIV/0!	0	0.211325
NAM8	0	0	0	0	0	1	0	0	0	0.49	1	0	2.04082	0.211325	0	#DIV/0!	0	0.211325
NDK1	0	0	0	0	1	0	0	0	1	0.49	1	1	2.04082	0.211325	2.04082	0.211325	1	0.5
NEW1	0	0	0	0	0	1	0	0	0	0.49	1	0	2.04082	0.211325	0	#DIV/0!	0	0.211325
NFS1	0	0	0	1	0	0	0	0	0	0.49	1	0	2.04082	0.211325	0	#DIV/0!	0	0.211325
NOC2	0	0	0	0	1	0	0	0	0	0.49	1	0	2.04082	0.211325	0	#DIV/0!	0	0.211325
NOP12	0	0	0	0	0	1	0	0	1	0.49	1	1	2.04082	0.211325	2.04082	0.211325	1	0.5
NOP2	0	0	0	0	0	1	1	0	0	0.49	1	1	2.04082	0.211325	2.04082	0.211325	1	0.5
NPA3	0	0	0	0	0	1	0	1	0	0.49	1	1	2.04082	0.211325	2.04082	0.211325	1	0.5
NST1	0	0	0	0	0	1	0	0	0	0.49	1	0	2.04082	0.211325	0	#DIV/0!	0	0.211325
NUP1	0	0	0	0	1	0	0	0	0	0.49	1	0	2.04082	0.211325	0	#DIV/0!	0	0.211325
NUP60	0	0	0	0	0	1	0	0	0	0.49	1	0	2.04082	0.211325	0	#DIV/0!	0	0.211325
PAN5	0	0	0	1	0	0	0	1	0	0.49	1	1	2.04082	0.211325	2.04082	0.211325	1	0.5
PCF11	0	0	0	0	0	1	0	0	0	0.49	1	0	2.04082	0.211325	0	#DIV/0!	0	0.211325
PCK1	0	0	0	0	0	1	0	0	0	0.49	1	0	2.04082	0.211325	0	#DIV/0!	0	0.211325
PDR11	0	0	0	0	0	1	0	0	0	0.49	1	0	2.04082	0.211325	0	#DIV/0!	0	0.211325
PEA2	0	0	0	0	0	1	0	0	0	0.49	1	0	2.04082	0.211325	0	#DIV/0!	0	0.211325
PEP12	0	0	0	0	0	1	0	0	0	0.49	1	0	2.04082	0.211325	0	#DIV/0!	0	0.211325
PET117	0	0	0	0	1	0	0	0	0	0.49	1	0	2.04082	0.211325	0	#DIV/0!	0	0.211325
PEX1	0	0	0	0	1	0	0	0	0	0.49	1	0	2.04082	0.211325	0	#DIV/0!	0	0.211325
PEX10	0	0	0	1	0	0	0	0	0	0.49	1	0	2.04082	0.211325	0	#DIV/0!	0	0.211325
PGM1	0	0	0	1	0	0	0	1	0	0.49	1	1	2.04082	0.211325	2.04082	0.211325	1	0.5
PHO90	0	0	0	1	0	0	0	0	1	0.49	1	1	2.04082	0.211325	2.04082	0.211325	1	0.5
PKH3	0	0	0	0	1	0	0	0	0	0.49	1	0	2.04082	0.211325	0	#DIV/0!	0	0.211325
PNC1	0	0	0	0	1	0	1	0	0	0.49	1	1	2.04082	0.211325	2.04082	0.211325	1	0.5
POB3	0	0	0	0	1	0	0	0	0	0.49	1	0	2.04082	0.211325	0	#DIV/0!	0	0.211325
POG1	0	0	0	0	1	0	0	0	0	0.49	1	0	2.04082	0.211325	0	#DIV/0!	0	0.211325
POL1	0	0	0	0	0	1	1	0	0	0.49	1	1	2.04082	0.211325	2.04082	0.211325	1	0.5
POL2	0	0	0	0	0	1	0	0	0	0.49	1	0	2.04082	0.211325	0	#DIV/0!	0	0.211325
PRE2	0	0	0	0	1	0	1	1	0	0.49	1	2	2.04082	0.211325	4.08163	0.0917517	2	0.259259
PRE3	0	0	0	0	0	1	0	1	0	0.49	1	1	2.04082	0.211325	2.04082	0.211325	1	0.5
PRE9	0	0	0	0	1	0	0	0	0	0.49	1	0	2.04082	0.211325	0	#DIV/0!	0	0.211325
PRP20	0	0	0	0	1	0	0	0	0	0.49	1	0	2.04082	0.211325	0	#DIV/0!	0	0.211325
PRP42	0	0	0	0	0	1	0	0	1	0.49	1	1	2.04082	0.211325	2.04082	0.211325	1	0.5
PRP43	0	0	0	0	1	0	0	0	0	0.49	1	0	2.04082	0.211325	0	#DIV/0!	0	0.211325
PST2	0	0	0	0	0	1	0	0	2	0.49	1	2	2.04082	0.211325	4.08163	0.211325	2	0.342799
PSY2	0	0	0	0	1	0	0	0	0	0.49	1	0	2.04082	0.211325	0	#DIV/0!	0	0.211325
PSY4	0	0	0	0	1	0	0	0	0	0.49	1	0	2.04082	0.211325	0	#DIV/0!	0	0.211325
PUF6	0	0	0	1	0	0	0	0	0	0.49	1	0	2.04082	0.211325	0	#DIV/0!	0	0.211325
PUT2	0	0	0	0	1	0	0	0	0	0.49	1	0	2.04082	0.211325	0	#DIV/0!	0	0.211325
PWP2	0	0	0	0	1	0	0	0	0	0.49	1	0	2.04082	0.211325	0	#DIV/0!	0	0.211325
RAD5	0	0	0	0	0	1	0	0	0	0.49	1	0	2.04082	0.211325	0	#DIV/0!	0	0.211325
RAD54	0	0	0	1	0	0	0	0	0	0.49	1	0	2.04082	0.211325	0	#DIV/0!	0	0.211325
RAD55	0	0	0	1	0	0	0	0	0	0.49	1	0	2.04082	0.211325	0	#DIV/0!	0	0.211325
RAP1	0	0	0	0	0	1	0	0	1	0.49	1	1	2.04082	0.211325	2.04082	0.211325	1	0.5
RAT1	0	0	0	0	0	1	0	0	0	0.49	1	0	2.04082	0.211325	0	#DIV/0!	0	0.211325
RDS2	0	0	0	0	0	1	0	0	0	0.49	1	0	2.04082	0.211325	0	#DIV/0!	0	0.211325
REE1	0	0	0	0	1	0	0	1	0	0.49	1	1	2.04082	0.211325	2.04082	0.211325	1	0.5
RET1	0	0	0	1	0	0	0	1	0	0.49	1	1	2.04082	0.211325	2.04082	0.211325	1	0.5
RFX1	0	0	0	1	0	0	0	1	0	0.49	1	1	2.04082	0.211325	2.04082	0.211325	1	0.5
RHO3	0	0	0	0	0	1	0	0	0	0.49	1	0	2.04082	0.211325	0	#DIV/0!	0	0.211325
RIS1	0	0	0	0	0	1	0	0	0	0.49	1	0	2.04082	0.211325	0	#DIV/0!	0	0.211325
RLP7	0	0	0	0	0	1	0	0	0	0.49	1	0	2.04082	0.211325	0	#DIV/0!	0	0.211325
RMS1	0	0	0	0	0	1	0	0	0	0.49	1	0	2.04082	0.211325	0	#DIV/0!	0	0.211325
RPB5	0	0	0	0	1	0	0	0	0	0.49	1	0	2.04082	0.211325	0	#DIV/0!	0	0.211325
RPD3	0	0	0	0	0	1	0	0	0	0.49	1	0	2.04082	0.211325	0	#DIV/0!	0	0.211325
RPF2	0	0	0	0	0	1	0	0	0	0.49	1	0	2.04082	0.211325	0	#DIV/0!	0	0.211325
RPL39	0	0	0	0	1	0	0	0	0	0.49	1	0	2.04082	0.211325	0	#DIV/0!	0	0.211325
RPN1	0	0	0	1	0	0	0	1	0	0.49	1	1	2.04082	0.211325	2.04082	0.211325	1	0.5
RPN7	0	0	0	0	1	0	0	0	0	0.49	1	0	2.04082	0.211325	0	#DIV/0!	0	0.211325
RPS10B	0	0	0	0	1	0	0	0	0	0.49	1	0	2.04082	0.211325	0	#DIV/0!	0	0.211325
RPS21B	0	0	0	0	1	0	0	1	0	0.49	1	1	2.04082	0.211325	2.04082	0.211325	1	0.5
RRB1	0	0	0	1	0	0	0	1	0	0.49	1	1	2.04082	0.211325	2.04082	0.211325	1	0.5
RRP8	0	0	0	1	0	0	0	0	0	0.49	1	0	2.04082	0.211325	0	#DIV/0!	0	0.211325
RSR1	0	0	0	0	1	0	0	1	0	0.49	1	1	2.04082	0.211325	2.04082	0.211325	1	0.5
RVB1	0	0	0	0	0	1	1	1	1	0.49	1	3	2.04082	0.211325	6.12245	#DIV/0!	3	0.0917517
SBA1	0	0	0	1	0	0	0	0	1	0.49	1	1	2.04082	0.211325	2.04082	0.211325	1	0.5
SEC23	0	0	0	0	0	1	0	1	0	0.49	1	1	2.04082	0.211325	2.04082	0.211325	1	0.5
SEC26	0	0	0	1	0	0	0	1	0	0.49	1	1	2.04082	0.211325	2.04082	0.211325	1	0.5
SEC31	0	0	0	0	1	0	0	1	0	0.49	1	1	2.04082	0.211325	2.04082	0.211325	1	0.5
SER1	0	0	0	0	1	0	0	0	0	0.49	1	0	2.04082	0.211325	0	#DIV/0!	0	0.211325
SET2	0	0	0	1	0	0	0	1	0	0.49	1	1	2.04082	0.211325	2.04082	0.211325	1	0.5
SGF73	0	0	0	0	0	1	0	0	0	0.49	1	0	2.04082	0.211325	0	#DIV/0!	0	0.211325
SIT4	0	0	0	0	1	0	1	0	1	0.49	1	2	2.04082	0.211325	4.08163	0.0917517	2	0.259259
SKT5	0	0	0	0	0	1	0	1	0	0.49	1	1	2.04082	0.211325	2.04082	0.211325	1	0.5
SLI15	0	0	0	0	0	1	0	0	0	0.49	1	0	2.04082	0.211325	0	#DIV/0!	0	0.211325
SLM2	0	0	0	0	1	0	0	0	0	0.49	1	0	2.04082	0.211325	0	#DIV/0!	0	0.211325
SMB1	0	0	0	1	0	0	0	0	0	0.49	1	0	2.04082	0.211325	0	#DIV/0!	0	0.211325
SMY2	0	0	0	0	1	0	0	0	0	0.49	1	0	2.04082	0.211325	0	#DIV/0!	0	0.211325
SNU114	0	0	0	0	0	1	0	0	0	0.49	1	0	2.04082	0.211325	0	#DIV/0!	0	0.211325
SOD1	0	0	0	0	0	1	0	0	0	0.49	1	0	2.04082	0.211325	0	#DIV/0!	0	0.211325
SPB1	0	0	0	0	1	0	0	0	0	0.49	1	0	2.04082	0.211325	0	#DIV/0!	0	0.211325
SPE3	0	0	0	1	0	0	0	0	0	0.49	1	0	2.04082	0.211325	0	#DIV/0!	0	0.211325
SQT1	0	0	0	0	0	1	0	0	0	0.49	1	0	2.04082	0.211325	0	#DIV/0!	0	0.211325
SRB4	0	0	0	0	0	1	0	0	0	0.49	1	0	2.04082	0.211325	0	#DIV/0!	0	0.211325
SRV2	0	0	0	0	1	0	0	0	0	0.49	1	0	2.04082	0.211325	0	#DIV/0!	0	0.211325
SSK1	0	0	0	1	0	0	0	0	0	0.49	1	0	2.04082	0.211325	0	#DIV/0!	0	0.211325
SSS1	0	0	0	0	0	1	0	1	0	0.49	1	1	2.04082	0.211325	2.04082	0.211325	1	0.5
SSZ1	0	0	0	1	0	0	2	0	0	0.49	1	2	2.04082	0.211325	4.08163	0.211325	2	0.342799
STE20	0	0	0	0	1	0	0	0	0	0.49	1	0	2.04082	0.211325	0	#DIV/0!	0	0.211325
SYP1	0	0	0	0	0	1	0	1	0	0.49	1	1	2.04082	0.211325	2.04082	0.211325	1	0.5
TAD2	0	0	0	0	0	1	0	0	0	0.49	1	0	2.04082	0.211325	0	#DIV/0!	0	0.211325
TAF12	0	0	0	0	0	1	1	0	0	0.49	1	1	2.04082	0.211325	2.04082	0.211325	1	0.5
TCB1	0	0	0	1	0	0	0	0	0	0.49	1	0	2.04082	0.211325	0	#DIV/0!	0	0.211325
THR1	0	0	0	0	1	0	1	0	0	0.49	1	1	2.04082	0.211325	2.04082	0.211325	1	0.5
TIF34	0	0	0	1	0	0	0	0	0	0.49	1	0	2.04082	0.211325	0	#DIV/0!	0	0.211325
TIF35	0	0	0	1	0	0	1	0	0	0.49	1	1	2.04082	0.211325	2.04082	0.211325	1	0.5
TOP2	0	0	0	0	0	1	0	0	0	0.49	1	0	2.04082	0.211325	0	#DIV/0!	0	0.211325
TRX2	0	0	0	0	1	0	0	0	0	0.49	1	0	2.04082	0.211325	0	#DIV/0!	0	0.211325
TSL1	0	0	0	0	1	0	0	1	0	0.49	1	1	2.04082	0.211325	2.04082	0.211325	1	0.5
TUB2	0	0	0	0	0	1	0	0	1	0.49	1	1	2.04082	0.211325	2.04082	0.211325	1	0.5
TUF1	0	0	0	0	0	1	0	0	0	0.49	1	0	2.04082	0.211325	0	#DIV/0!	0	0.211325
TUM1	0	0	0	0	1	0	0	0	0	0.49	1	0	2.04082	0.211325	0	#DIV/0!	0	0.211325
TUP1	0	0	0	1	0	0	1	0	0	0.49	1	1	2.04082	0.211325	2.04082	0.211325	1	0.5
TY1B-DR5	0	0	0	1	0	0	0	0	0	0.49	1	0	2.04082	0.211325	0	#DIV/0!	0	0.211325
UBP6	0	0	0	0	0	1	0	0	0	0.49	1	0	2.04082	0.211325	0	#DIV/0!	0	0.211325
UBR1	0	0	0	0	0	1	0	0	0	0.49	1	0	2.04082	0.211325	0	#DIV/0!	0	0.211325
ULP1	0	0	0	0	0	1	0	0	1	0.49	1	1	2.04082	0.211325	2.04082	0.211325	1	0.5
UNG1	0	0	0	1	0	0	1	0	0	0.49	1	1	2.04082	0.211325	2.04082	0.211325	1	0.5
URA6	0	0	0	0	0	1	0	0	0	0.49	1	0	2.04082	0.211325	0	#DIV/0!	0	0.211325
URB1	0	0	0	0	0	1	0	0	0	0.49	1	0	2.04082	0.211325	0	#DIV/0!	0	0.211325
VAC14	0	0	0	0	0	1	0	0	0	0.49	1	0	2.04082	0.211325	0	#DIV/0!	0	0.211325
VMA6	0	0	0	0	1	0	0	1	1	0.49	1	2	2.04082	0.211325	4.08163	0.0917517	2	0.259259
VPS13	0	0	0	1	0	0	0	0	0	0.49	1	0	2.04082	0.211325	0	#DIV/0!	0	0.211325
VPS21	0	0	0	1	0	0	0	1	0	0.49	1	1	2.04082	0.211325	2.04082	0.211325	1	0.5
VPS30	0	0	0	0	1	0	1	0	1	0.49	1	2	2.04082	0.211325	4.08163	0.0917517	2	0.259259
VPS64	0	0	0	0	1	0	1	1	1	0.49	1	3	2.04082	0.211325	6.12245	#DIV/0!	3	0.0917517
VPS70	0	0	0	0	0	1	0	0	0	0.49	1	0	2.04082	0.211325	0	#DIV/0!	0	0.211325
XKS1	0	0	0	0	0	1	0	0	0	0.49	1	0	2.04082	0.211325	0	#DIV/0!	0	0.211325
YBR063C	0	0	0	0	1	0	0	0	0	0.49	1	0	2.04082	0.211325	0	#DIV/0!	0	0.211325
YBR239C	0	0	0	0	0	1	0	0	0	0.49	1	0	2.04082	0.211325	0	#DIV/0!	0	0.211325
YDL063C	0	0	0	1	0	0	0	0	0	0.49	1	0	2.04082	0.211325	0	#DIV/0!	0	0.211325
YDR161W	0	0	0	0	0	1	0	0	0	0.49	1	0	2.04082	0.211325	0	#DIV/0!	0	0.211325
YDR341C	0	0	0	0	0	1	0	0	0	0.49	1	0	2.04082	0.211325	0	#DIV/0!	0	0.211325
YDR387C	0	0	0	1	0	0	0	0	0	0.49	1	0	2.04082	0.211325	0	#DIV/0!	0	0.211325
YER156C	0	0	0	0	0	1	1	0	0	0.49	1	1	2.04082	0.211325	2.04082	0.211325	1	0.5
YFR016C	0	0	0	0	1	0	0	0	0	0.49	1	0	2.04082	0.211325	0	#DIV/0!	0	0.211325
YGK3	0	0	0	0	0	1	0	1	0	0.49	1	1	2.04082	0.211325	2.04082	0.211325	1	0.5
YGL157W	0	0	0	0	0	1	1	0	0	0.49	1	1	2.04082	0.211325	2.04082	0.211325	1	0.5
YGR205W	0	0	0	1	0	0	0	1	0	0.49	1	1	2.04082	0.211325	2.04082	0.211325	1	0.5
YHR127W	0	0	0	0	0	1	1	0	0	0.49	1	1	2.04082	0.211325	2.04082	0.211325	1	0.5
YIL029C	0	0	0	1	0	0	0	0	0	0.49	1	0	2.04082	0.211325	0	#DIV/0!	0	0.211325
YJL213W	0	0	0	0	0	1	0	0	0	0.49	1	0	2.04082	0.211325	0	#DIV/0!	0	0.211325
YKL151C	0	0	0	1	0	0	0	0	0	0.49	1	0	2.04082	0.211325	0	#DIV/0!	0	0.211325
YKT6	0	0	0	0	1	0	0	0	0	0.49	1	0	2.04082	0.211325	0	#DIV/0!	0	0.211325
YNL313C	0	0	0	0	0	1	0	0	0	0.49	1	0	2.04082	0.211325	0	#DIV/0!	0	0.211325
YNR063W	0	0	0	0	1	0	0	0	0	0.49	1	0	2.04082	0.211325	0	#DIV/0!	0	0.211325
YPR045C	0	0	0	0	1	0	0	1	0	0.49	1	1	2.04082	0.211325	2.04082	0.211325	1	0.5
YSP1	0	0	0	0	1	0	0	0	0	0.49	1	0	2.04082	0.211325	0	#DIV/0!	0	0.211325
YVH1	0	0	0	0	1	0	0	0	0	0.49	1	0	2.04082	0.211325	0	#DIV/0!	0	0.211325
ZUO1	0	0	0	0	1	0	0	0	1	0.49	1	1	2.04082	0.211325	2.04082	0.211325	1	0.5
AVT7	1	0	0	1	0	0	0	0	0	1	1	0	1	0.5	0	0.211325	0	0.211325
GPP1	0	1	0	1	0	0	1	1	0	1	1	2	1	0.5	2	0.259259	2	0.259259
HEM1	0	0	1	0	1	0	0	0	0	1	1	0	1	0.5	0	0.211325	0	0.211325
LPE10	0	1	0	1	0	0	0	0	0	1	1	0	1	0.5	0	0.211325	0	0.211325
MET6	0	0	1	0	1	0	0	1	1	1	1	2	1	0.5	2	0.259259	2	0.259259
PFK2	0	1	0	0	1	0	2	4	0	1	1	6	1	0.5	6	0.141618	6	0.141618
PRE10	0	1	0	0	1	0	1	0	0	1	1	1	1	0.5	1	0.5	1	0.5
PUB1	1	0	0	0	1	0	0	0	1	1	1	1	1	0.5	1	0.5	1	0.5
RAD50	1	0	0	0	1	0	0	1	0	1	1	1	1	0.5	1	0.5	1	0.5
YLL007C	1	0	0	1	0	0	1	1	1	1	1	3	1	0.5	3	0.0917517	3	0.0917517
YLR422W	1	0	0	0	0	1	0	0	0	1	1	0	1	0.5	0	0.211325	0	0.211325
PSP2	1	0	1	0	1	0	0	1	0	2	1	1	0.5	0.259259	0.5	0.259259	1	0.5
RPS28B	0	1	1	1	0	0	0	0	1	2	1	1	0.5	0.259259	0.5	0.259259	1	0.5
YRO2	1	1	0	1	0	0	0	1	1	2	1	2	0.5	0.259259	1	0.5	2	0.259259
ADO1	2	1	1	0	1	0	2	2	1	4	1	5	0.25	0.0505958	1.25	0.259259	5	0.0237103
ATR1	1	1	0	0	0	0	0	0	1	2	0	1	0	0.0917517	0.5	0.259259	#DIV/0!	0.211325
CTF18	1	1	0	0	0	0	0	0	0	2	0	0	0	0.0917517	0	0.0917517	#DIV/0!	#DIV/0!
HTZ1	0	1	1	0	0	0	0	2	0	2	0	2	0	0.0917517	1	0.5	#DIV/0!	0.211325
IKS1	1	0	1	0	0	0	0	0	0	2	0	0	0	0.0917517	0	0.0917517	#DIV/0!	#DIV/0!
NTE1	0	1	1	0	0	0	0	0	0	2	0	0	0	0.0917517	0	0.0917517	#DIV/0!	#DIV/0!
OCH1	0	1	1	0	0	0	1	0	1	2	0	2	0	0.0917517	1	0.5	#DIV/0!	0.0917517
RIT1	0	1	1	0	0	0	0	0	0	2	0	0	0	0.0917517	0	0.0917517	#DIV/0!	#DIV/0!
SPC42	1	1	0	0	0	0	0	0	0	2	0	0	0	0.0917517	0	0.0917517	#DIV/0!	#DIV/0!
ABP1	0	0	1	0	0	0	0	0	0	1	0	0	0	0.211325	0	0.211325	#DIV/0!	#DIV/0!
ADE5,7	1	0	0	0	0	0	1	1	1	1	0	3	0	0.211325	3	0.0917517	#DIV/0!	#DIV/0!
AVO1	1	0	0	0	0	0	0	0	0	1	0	0	0	0.211325	0	0.211325	#DIV/0!	#DIV/0!
AVT1	0	0	1	0	0	0	0	0	1	1	0	1	0	0.211325	1	0.5	#DIV/0!	0.211325
COS12	0	0	1	0	0	0	0	0	0	1	0	0	0	0.211325	0	0.211325	#DIV/0!	#DIV/0!
CSM3	0	1	0	0	0	0	0	0	0	1	0	0	0	0.211325	0	0.211325	#DIV/0!	#DIV/0!
CUL3	1	0	0	0	0	0	0	0	0	1	0	0	0	0.211325	0	0.211325	#DIV/0!	#DIV/0!
CYR1	0	1	0	0	0	0	0	0	0	1	0	0	0	0.211325	0	0.211325	#DIV/0!	#DIV/0!
DEF1	0	0	1	0	0	0	0	0	0	1	0	0	0	0.211325	0	0.211325	#DIV/0!	#DIV/0!
DRS1	0	1	0	0	0	0	0	0	0	1	0	0	0	0.211325	0	0.211325	#DIV/0!	#DIV/0!
ERG27	1	0	0	0	0	0	0	0	0	1	0	0	0	0.211325	0	0.211325	#DIV/0!	#DIV/0!
GND2	0	1	0	0	0	0	1	0	0	1	0	1	0	0.211325	1	0.5	#DIV/0!	0.211325
HAL9	0	0	1	0	0	0	0	0	0	1	0	0	0	0.211325	0	0.211325	#DIV/0!	#DIV/0!
HHT1	1	0	0	0	0	0	1	0	1	1	0	2	0	0.211325	2	0.259259	#DIV/0!	0.0917517
HTA2	1	0	0	0	0	0	0	1	0	1	0	1	0	0.211325	1	0.5	#DIV/0!	0.211325
HXT3	1	0	0	0	0	0	0	0	0	1	0	0	0	0.211325	0	0.211325	#DIV/0!	#DIV/0!
HXT7	0	1	0	0	0	0	0	0	0	1	0	0	0	0.211325	0	0.211325	#DIV/0!	#DIV/0!
ILV1	1	0	0	0	0	0	0	0	0	1	0	0	0	0.211325	0	0.211325	#DIV/0!	#DIV/0!
ILV6	0	1	0	0	0	0	1	0	0	1	0	1	0	0.211325	1	0.5	#DIV/0!	0.211325
KAR3	0	0	1	0	0	0	0	0	0	1	0	0	0	0.211325	0	0.211325	#DIV/0!	#DIV/0!
MDH1	0	1	0	0	0	0	0	0	0	1	0	0	0	0.211325	0	0.211325	#DIV/0!	#DIV/0!
MPA43	1	0	0	0	0	0	0	0	0	1	0	0	0	0.211325	0	0.211325	#DIV/0!	#DIV/0!
MVP1	1	0	0	0	0	0	0	0	0	1	0	0	0	0.211325	0	0.211325	#DIV/0!	#DIV/0!
MYO3	0	0	1	0	0	0	0	0	0	1	0	0	0	0.211325	0	0.211325	#DIV/0!	#DIV/0!
NAT1	1	0	0	0	0	0	0	0	1	1	0	1	0	0.211325	1	0.5	#DIV/0!	0.211325
NSE4	1	0	0	0	0	0	0	0	0	1	0	0	0	0.211325	0	0.211325	#DIV/0!	#DIV/0!
PAP2	1	0	0	0	0	0	0	0	0	1	0	0	0	0.211325	0	0.211325	#DIV/0!	#DIV/0!
PDC5	0	1	0	0	0	0	0	0	0	1	0	0	0	0.211325	0	0.211325	#DIV/0!	#DIV/0!
PDX3	0	1	0	0	0	0	0	0	0	1	0	0	0	0.211325	0	0.211325	#DIV/0!	#DIV/0!
PEM1	0	1	0	0	0	0	0	0	0	1	0	0	0	0.211325	0	0.211325	#DIV/0!	#DIV/0!
PET123	0	0	1	0	0	0	0	0	0	1	0	0	0	0.211325	0	0.211325	#DIV/0!	#DIV/0!
PRP28	0	1	0	0	0	0	1	0	0	1	0	1	0	0.211325	1	0.5	#DIV/0!	0.211325
PUF3	0	0	1	0	0	0	0	0	0	1	0	0	0	0.211325	0	0.211325	#DIV/0!	#DIV/0!
PUS2	1	0	0	0	0	0	0	0	0	1	0	0	0	0.211325	0	0.211325	#DIV/0!	#DIV/0!
ROM2	1	0	0	0	0	0	0	0	0	1	0	0	0	0.211325	0	0.211325	#DIV/0!	#DIV/0!
RPC34	0	1	0	0	0	0	0	0	0	1	0	0	0	0.211325	0	0.211325	#DIV/0!	#DIV/0!
RPL36A	0	1	0	0	0	0	3	0	1	1	0	4	0	0.211325	4	0.189265	#DIV/0!	0.134852
SAP185	0	0	1	0	0	0	0	0	0	1	0	0	0	0.211325	0	0.211325	#DIV/0!	#DIV/0!
SEC24	0	0	1	0	0	0	0	0	1	1	0	1	0	0.211325	1	0.5	#DIV/0!	0.211325
SPT23	0	1	0	0	0	0	0	0	0	1	0	0	0	0.211325	0	0.211325	#DIV/0!	#DIV/0!
SPT7	1	0	0	0	0	0	0	0	0	1	0	0	0	0.211325	0	0.211325	#DIV/0!	#DIV/0!
TOR1	0	0	1	0	0	0	0	0	0	1	0	0	0	0.211325	0	0.211325	#DIV/0!	#DIV/0!
TPA1	0	0	1	0	0	0	0	0	0	1	0	0	0	0.211325	0	0.211325	#DIV/0!	#DIV/0!
TSA2	0	0	1	0	0	0	1	0	0	1	0	1	0	0.211325	1	0.5	#DIV/0!	0.211325
UBX6	1	0	0	0	0	0	0	0	0	1	0	0	0	0.211325	0	0.211325	#DIV/0!	#DIV/0!
UTP7	1	0	0	0	0	0	0	0	1	1	0	1	0	0.211325	1	0.5	#DIV/0!	0.211325
YFH1	1	0	0	0	0	0	0	0	0	1	0	0	0	0.211325	0	0.211325	#DIV/0!	#DIV/0!
YGR012W	0	1	0	0	0	0	0	0	0	1	0	0	0	0.211325	0	0.211325	#DIV/0!	#DIV/0!
YHR159W	0	0	1	0	0	0	0	0	0	1	0	0	0	0.211325	0	0.211325	#DIV/0!	#DIV/0!
YIR035C	0	1	0	0	0	0	0	0	0	1	0	0	0	0.211325	0	0.211325	#DIV/0!	#DIV/0!
YJL132W	0	0	1	0	0	0	0	0	0	1	0	0	0	0.211325	0	0.211325	#DIV/0!	#DIV/0!
YKL137W	0	1	0	0	0	0	0	0	0	1	0	0	0	0.211325	0	0.211325	#DIV/0!	#DIV/0!
YLR162W	0	1	0	0	0	0	0	0	0	1	0	0	0	0.211325	0	0.211325	#DIV/0!	#DIV/0!
YOR378W	1	0	0	0	0	0	0	0	0	1	0	0	0	0.211325	0	0.211325	#DIV/0!	#DIV/0!
YPL141C	1	0	0	0	0	0	0	0	0	1	0	0	0	0.211325	0	0.211325	#DIV/0!	#DIV/0!
YPR091C	0	0	1	0	0	0	1	0	0	1	0	1	0	0.211325	1	0.5	#DIV/0!	0.211325
AEP3	0	0	0	0	0	0	0	1	0	0.49	0	1	0	#DIV/0!	2.04082	0.211325	#DIV/0!	0.211325
AIM11	0	0	0	0	0	0	1	0	0	0.49	0	1	0	#DIV/0!	2.04082	0.211325	#DIV/0!	0.211325
AIP1	0	0	0	0	0	0	0	1	0	0.49	0	1	0	#DIV/0!	2.04082	0.211325	#DIV/0!	0.211325
ALB1	0	0	0	0	0	0	0	0	1	0.49	0	1	0	#DIV/0!	2.04082	0.211325	#DIV/0!	0.211325
APL1	0	0	0	0	0	0	1	0	0	0.49	0	1	0	#DIV/0!	2.04082	0.211325	#DIV/0!	0.211325
ATP18	0	0	0	0	0	0	0	0	1	0.49	0	1	0	#DIV/0!	2.04082	0.211325	#DIV/0!	0.211325
BEM3	0	0	0	0	0	0	1	0	0	0.49	0	1	0	#DIV/0!	2.04082	0.211325	#DIV/0!	0.211325
BEM4	0	0	0	0	0	0	0	0	1	0.49	0	1	0	#DIV/0!	2.04082	0.211325	#DIV/0!	0.211325
BUB3	0	0	0	0	0	0	0	1	0	0.49	0	1	0	#DIV/0!	2.04082	0.211325	#DIV/0!	0.211325
BUD3	0	0	0	0	0	0	1	0	0	0.49	0	1	0	#DIV/0!	2.04082	0.211325	#DIV/0!	0.211325
BUL2	0	0	0	0	0	0	1	0	0	0.49	0	1	0	#DIV/0!	2.04082	0.211325	#DIV/0!	0.211325
CBF3B	0	0	0	0	0	0	0	0	1	0.49	0	1	0	#DIV/0!	2.04082	0.211325	#DIV/0!	0.211325
CCT4	0	0	0	0	0	0	1	0	0	0.49	0	1	0	#DIV/0!	2.04082	0.211325	#DIV/0!	0.211325
CCT6	0	0	0	0	0	0	0	0	1	0.49	0	1	0	#DIV/0!	2.04082	0.211325	#DIV/0!	0.211325
CDC45	0	0	0	0	0	0	0	0	1	0.49	0	1	0	#DIV/0!	2.04082	0.211325	#DIV/0!	0.211325
CDC55	0	0	0	0	0	0	0	0	1	0.49	0	1	0	#DIV/0!	2.04082	0.211325	#DIV/0!	0.211325
CTF13	0	0	0	0	0	0	1	0	0	0.49	0	1	0	#DIV/0!	2.04082	0.211325	#DIV/0!	0.211325
CYK2	0	0	0	0	0	0	0	1	0	0.49	0	1	0	#DIV/0!	2.04082	0.211325	#DIV/0!	0.211325
DBP6	0	0	0	0	0	0	1	0	0	0.49	0	1	0	#DIV/0!	2.04082	0.211325	#DIV/0!	0.211325
DIA2	0	0	0	0	0	0	0	1	0	0.49	0	1	0	#DIV/0!	2.04082	0.211325	#DIV/0!	0.211325
DLD2	0	0	0	0	0	0	0	1	0	0.49	0	1	0	#DIV/0!	2.04082	0.211325	#DIV/0!	0.211325
ELP3	0	0	0	0	0	0	1	0	0	0.49	0	1	0	#DIV/0!	2.04082	0.211325	#DIV/0!	0.211325
ELP4	0	0	0	0	0	0	0	1	0	0.49	0	1	0	#DIV/0!	2.04082	0.211325	#DIV/0!	0.211325
ENP1	0	0	0	0	0	0	0	0	1	0.49	0	1	0	#DIV/0!	2.04082	0.211325	#DIV/0!	0.211325
ERG24	0	0	0	0	0	0	0	1	0	0.49	0	1	0	#DIV/0!	2.04082	0.211325	#DIV/0!	0.211325
GCS1	0	0	0	0	0	0	0	0	1	0.49	0	1	0	#DIV/0!	2.04082	0.211325	#DIV/0!	0.211325
GIT1	0	0	0	0	0	0	1	0	0	0.49	0	1	0	#DIV/0!	2.04082	0.211325	#DIV/0!	0.211325
GLO1	0	0	0	0	0	0	0	1	0	0.49	0	1	0	#DIV/0!	2.04082	0.211325	#DIV/0!	0.211325
GPA1	0	0	0	0	0	0	0	1	0	0.49	0	1	0	#DIV/0!	2.04082	0.211325	#DIV/0!	0.211325
GUS1	0	0	0	0	0	0	0	0	2	0.49	0	2	0	#DIV/0!	4.08163	0.211325	#DIV/0!	0.211325
HEM3	0	0	0	0	0	0	1	0	0	0.49	0	1	0	#DIV/0!	2.04082	0.211325	#DIV/0!	0.211325
HFA1	0	0	0	0	0	0	0	1	0	0.49	0	1	0	#DIV/0!	2.04082	0.211325	#DIV/0!	0.211325
HIS1	0	0	0	0	0	0	0	1	0	0.49	0	1	0	#DIV/0!	2.04082	0.211325	#DIV/0!	0.211325
HOM3	0	0	0	0	0	0	0	1	0	0.49	0	1	0	#DIV/0!	2.04082	0.211325	#DIV/0!	0.211325
HTS1	0	0	0	0	0	0	0	1	0	0.49	0	1	0	#DIV/0!	2.04082	0.211325	#DIV/0!	0.211325
IMD3	0	0	0	0	0	0	0	2	0	0.49	0	2	0	#DIV/0!	4.08163	0.211325	#DIV/0!	0.211325
INP1	0	0	0	0	0	0	0	1	0	0.49	0	1	0	#DIV/0!	2.04082	0.211325	#DIV/0!	0.211325
IRA2	0	0	0	0	0	0	1	0	0	0.49	0	1	0	#DIV/0!	2.04082	0.211325	#DIV/0!	0.211325
IRC3	0	0	0	0	0	0	1	0	0	0.49	0	1	0	#DIV/0!	2.04082	0.211325	#DIV/0!	0.211325
ISU2	0	0	0	0	0	0	0	1	0	0.49	0	1	0	#DIV/0!	2.04082	0.211325	#DIV/0!	0.211325
ISW2	0	0	0	0	0	0	0	1	0	0.49	0	1	0	#DIV/0!	2.04082	0.211325	#DIV/0!	0.211325
MAG1	0	0	0	0	0	0	0	1	0	0.49	0	1	0	#DIV/0!	2.04082	0.211325	#DIV/0!	0.211325
MIC14	0	0	0	0	0	0	0	0	1	0.49	0	1	0	#DIV/0!	2.04082	0.211325	#DIV/0!	0.211325
MSN5	0	0	0	0	0	0	0	1	1	0.49	0	2	0	#DIV/0!	4.08163	0.0917517	#DIV/0!	0.0917517
NMD3	0	0	0	0	0	0	0	1	0	0.49	0	1	0	#DIV/0!	2.04082	0.211325	#DIV/0!	0.211325
NUS1	0	0	0	0	0	0	1	0	0	0.49	0	1	0	#DIV/0!	2.04082	0.211325	#DIV/0!	0.211325
OM45	0	0	0	0	0	0	2	0	0	0.49	0	2	0	#DIV/0!	4.08163	0.211325	#DIV/0!	0.211325
PIM1	0	0	0	0	0	0	0	1	0	0.49	0	1	0	#DIV/0!	2.04082	0.211325	#DIV/0!	0.211325
POL30	0	0	0	0	0	0	0	1	0	0.49	0	1	0	#DIV/0!	2.04082	0.211325	#DIV/0!	0.211325
PRE5	0	0	0	0	0	0	1	0	0	0.49	0	1	0	#DIV/0!	2.04082	0.211325	#DIV/0!	0.211325
PUF4	0	0	0	0	0	0	0	1	0	0.49	0	1	0	#DIV/0!	2.04082	0.211325	#DIV/0!	0.211325
PUP2	0	0	0	0	0	0	0	1	0	0.49	0	1	0	#DIV/0!	2.04082	0.211325	#DIV/0!	0.211325
RAS2	0	0	0	0	0	0	0	1	0	0.49	0	1	0	#DIV/0!	2.04082	0.211325	#DIV/0!	0.211325
REP2	0	0	0	0	0	0	1	0	1	0.49	0	2	0	#DIV/0!	4.08163	0.0917517	#DIV/0!	0.0917517
RHO1	0	0	0	0	0	0	1	0	0	0.49	0	1	0	#DIV/0!	2.04082	0.211325	#DIV/0!	0.211325
RIB4	0	0	0	0	0	0	0	0	1	0.49	0	1	0	#DIV/0!	2.04082	0.211325	#DIV/0!	0.211325
RIB7	0	0	0	0	0	0	1	0	0	0.49	0	1	0	#DIV/0!	2.04082	0.211325	#DIV/0!	0.211325
RNR4	0	0	0	0	0	0	0	1	0	0.49	0	1	0	#DIV/0!	2.04082	0.211325	#DIV/0!	0.211325
ROG1	0	0	0	0	0	0	0	1	0	0.49	0	1	0	#DIV/0!	2.04082	0.211325	#DIV/0!	0.211325
RPL34A	0	0	0	0	0	0	0	0	2	0.49	0	2	0	#DIV/0!	4.08163	0.211325	#DIV/0!	0.211325
RPL37A	0	0	0	0	0	0	0	1	0	0.49	0	1	0	#DIV/0!	2.04082	0.211325	#DIV/0!	0.211325
RSC8	0	0	0	0	0	0	0	0	1	0.49	0	1	0	#DIV/0!	2.04082	0.211325	#DIV/0!	0.211325
RSN1	0	0	0	0	0	0	1	0	0	0.49	0	1	0	#DIV/0!	2.04082	0.211325	#DIV/0!	0.211325
RVB2	0	0	0	0	0	0	0	1	0	0.49	0	1	0	#DIV/0!	2.04082	0.211325	#DIV/0!	0.211325
SCS7	0	0	0	0	0	0	0	1	0	0.49	0	1	0	#DIV/0!	2.04082	0.211325	#DIV/0!	0.211325
SES1	0	0	0	0	0	0	0	1	0	0.49	0	1	0	#DIV/0!	2.04082	0.211325	#DIV/0!	0.211325
SFC1	0	0	0	0	0	0	1	0	0	0.49	0	1	0	#DIV/0!	2.04082	0.211325	#DIV/0!	0.211325
SGO1	0	0	0	0	0	0	0	1	0	0.49	0	1	0	#DIV/0!	2.04082	0.211325	#DIV/0!	0.211325
SIP2	0	0	0	0	0	0	1	0	0	0.49	0	1	0	#DIV/0!	2.04082	0.211325	#DIV/0!	0.211325
SIP4	0	0	0	0	0	0	0	0	1	0.49	0	1	0	#DIV/0!	2.04082	0.211325	#DIV/0!	0.211325
SMT3	0	0	0	0	0	0	6	2	3	0.49	0	11	0	#DIV/0!	22.449	0.0463676	#DIV/0!	0.0463676
SNF4	0	0	0	0	0	0	0	0	1	0.49	0	1	0	#DIV/0!	2.04082	0.211325	#DIV/0!	0.211325
SPB4	0	0	0	0	0	0	0	1	0	0.49	0	1	0	#DIV/0!	2.04082	0.211325	#DIV/0!	0.211325
SPT15	0	0	0	0	0	0	0	1	0	0.49	0	1	0	#DIV/0!	2.04082	0.211325	#DIV/0!	0.211325
STD1	0	0	0	0	0	0	0	1	0	0.49	0	1	0	#DIV/0!	2.04082	0.211325	#DIV/0!	0.211325
SUI2	0	0	0	0	0	0	0	2	0	0.49	0	2	0	#DIV/0!	4.08163	0.211325	#DIV/0!	0.211325
SXM1	0	0	0	0	0	0	0	0	1	0.49	0	1	0	#DIV/0!	2.04082	0.211325	#DIV/0!	0.211325
TCB2	0	0	0	0	0	0	1	0	0	0.49	0	1	0	#DIV/0!	2.04082	0.211325	#DIV/0!	0.211325
TFB2	0	0	0	0	0	0	0	1	0	0.49	0	1	0	#DIV/0!	2.04082	0.211325	#DIV/0!	0.211325
TIF31	0	0	0	0	0	0	0	1	0	0.49	0	1	0	#DIV/0!	2.04082	0.211325	#DIV/0!	0.211325
TIF5	0	0	0	0	0	0	0	0	1	0.49	0	1	0	#DIV/0!	2.04082	0.211325	#DIV/0!	0.211325
TIF6	0	0	0	0	0	0	0	0	1	0.49	0	1	0	#DIV/0!	2.04082	0.211325	#DIV/0!	0.211325
TPK3	0	0	0	0	0	0	0	1	0	0.49	0	1	0	#DIV/0!	2.04082	0.211325	#DIV/0!	0.211325
TPS3	0	0	0	0	0	0	0	1	0	0.49	0	1	0	#DIV/0!	2.04082	0.211325	#DIV/0!	0.211325
TRR1	0	0	0	0	0	0	0	0	1	0.49	0	1	0	#DIV/0!	2.04082	0.211325	#DIV/0!	0.211325
TY1B-BR	0	0	0	0	0	0	5	0	4	0.49	0	9	0	#DIV/0!	18.3673	0.0942487	#DIV/0!	0.0942487
TY1B-ER1	0	0	0	0	0	0	0	6	0	0.49	0	6	0	#DIV/0!	12.2449	0.211325	#DIV/0!	0.211325
UGP1	0	0	0	0	0	0	0	1	0	0.49	0	1	0	#DIV/0!	2.04082	0.211325	#DIV/0!	0.211325
YBL111C	0	0	0	0	0	0	0	0	1	0.49	0	1	0	#DIV/0!	2.04082	0.211325	#DIV/0!	0.211325
YCR007C	0	0	0	0	0	0	0	0	1	0.49	0	1	0	#DIV/0!	2.04082	0.211325	#DIV/0!	0.211325
YDL124W	0	0	0	0	0	0	0	1	0	0.49	0	1	0	#DIV/0!	2.04082	0.211325	#DIV/0!	0.211325
YDR506C	0	0	0	0	0	0	0	1	0	0.49	0	1	0	#DIV/0!	2.04082	0.211325	#DIV/0!	0.211325
YIL091C	0	0	0	0	0	0	0	1	0	0.49	0	1	0	#DIV/0!	2.04082	0.211325	#DIV/0!	0.211325
YJR142W	0	0	0	0	0	0	0	1	0	0.49	0	1	0	#DIV/0!	2.04082	0.211325	#DIV/0!	0.211325
YMR086W	0	0	0	0	0	0	2	0	1	0.49	0	3	0	#DIV/0!	6.12245	0.112702	#DIV/0!	0.112702
YMR317W	0	0	0	0	0	0	0	1	0	0.49	0	1	0	#DIV/0!	2.04082	0.211325	#DIV/0!	0.211325
YND1	0	0	0	0	0	0	0	0	1	0.49	0	1	0	#DIV/0!	2.04082	0.211325	#DIV/0!	0.211325
YNL108C	0	0	0	0	0	0	1	0	0	0.49	0	1	0	#DIV/0!	2.04082	0.211325	#DIV/0!	0.211325
YOR059C	0	0	0	0	0	0	1	0	0	0.49	0	1	0	#DIV/0!	2.04082	0.211325	#DIV/0!	0.211325
YOR1	0	0	0	0	0	0	0	1	0	0.49	0	1	0	#DIV/0!	2.04082	0.211325	#DIV/0!	0.211325
YOX1	0	0	0	0	0	0	0	1	0	0.49	0	1	0	#DIV/0!	2.04082	0.211325	#DIV/0!	0.211325
YPT1	0	0	0	0	0	0	0	1	0	0.49	0	1	0	#DIV/0!	2.04082	0.211325	#DIV/0!	0.211325
YRA2	0	0	0	0	0	0	0	0	1	0.49	0	1	0	#DIV/0!	2.04082	0.211325	#DIV/0!	0.211325
YRR1	0	0	0	0	0	0	0	1	0	0.49	0	1	0	#DIV/0!	2.04082	0.211325	#DIV/0!	0.211325
